# Supplementary material for: Unassisted selective solar hydrogen peroxide production by an oxidised buckypaper-integrated perovskite photocathode
Source: Nat Commun. 2021 Nov 17;12:6644. doi: 10.1038/s41467-021-26832-5 (PMC8599672; doi:10.1038/s41467-021-26832-5)
Supplement: Supplementary file 3 — Source data [file 41467_2021_26832_MOESM3_ESM.xlsx]

## Sheet: Fig. 2
	Fig. 2c				Fig. 2d				Fig. 2e															Fig. 2f															Fig. 2g				Fig. 2h
	X axis	Y axis			X axis	Y axis			X axis	Y axis	X axis	Y axis	X axis	Y axis	X axis	Y axis	X axis	Y axis	X axis	Y axis	X axis	Y axis		X axis	Y axis	X axis	Y axis	X axis	Y axis	X axis	Y axis	X axis	Y axis	X axis	Y axis	X axis	Y axis		X axis	Y axis			X axis	Y axis
	Raman Shift (Wavenumber, cm-1)	BP	O-BP		Binding Energy (eV)	BP	O-BP		Binding Energy (eV)	raw data	Binding Energy (eV)	sp2	Binding Energy (eV)	sp3	Binding Energy (eV)	C-O	Binding Energy (eV)	-O-C〓O	Binding Energy (eV)	shakeup line	Binding Energy (eV)	fitting data		Binding Energy (eV)	raw data	Binding Energy (eV)	sp2	Binding Energy (eV)	sp3	Binding Energy (eV)	C-O	Binding Energy (eV)	-O-C〓O	Binding Energy (eV)	shakeup line	Binding Energy (eV)	fitting data		E (V vs. RHE)	BP	O-BP		E (V vs. RHE)	BP_production	Std dev.	O-BP_production	Std dev.	BP_FE	Std dev.
	-191.29	2795.92	3792.88		801.08	8976.93	46010.1		295	0	279.9	10	279.9	10	279.9	10	279.9	10	279.9	10	279.9	10		295.08	-36.4341	279.98	-49.853	279.98	-50	279.98	-50	279.98	-50	279.98	-50	279.98	-49.7878		1	0.099	0.122		0.4	173.663	13.0952	181.701	6.4574	32.1379	8.47203
	-186.318	2796.04	3792.19		800.08	8932.61	46301.3		294.9	18.1913	280.332	10.0001	280.77	10	280.807	10	280.764	10	281.214	10	279.953	10		294.98	-62.7015	280.408	-49.4119	280.965	-50	281.044	-50	281.033	-50	281.684	-50	280.017	-49.7605		0.995	0.083	0.036		0.5	302.729	16.6094	303.452	8.97342	66.3581	5.58564
	-181.349	2795.92	3793.68		799.08	8819.86	46414.8		294.8	32.5774	280.764	10.0012	281.64	10	281.713	10	281.629	10	282.529	10	280.006	10		294.88	-41.4687	280.836	-47.8588	281.95	-49.9977	282.108	-50	282.086	-50	283.388	-50	280.054	-49.7299		0.99	0.071	-0.04		0.6	272.683	8.06414	415.941	13.888	86.5134	2.45361
	-176.383	2796.08	3793.15		798.08	9257.19	46800.3		294.7	17.3527	281.196	10.0196	282.51	10.0004	282.62	10	282.493	10	283.843	10	280.058	10		294.78	-91.873	281.264	-42.8713	282.935	-48.3422	283.172	-49.9997	283.139	-50	285.092	-49.9999	280.09	-49.7878		0.985	0.061	-0.063		0.7	176.025	9.15556	276.764	3.85044	91.5652	2.71189
	-171.419	2796.36	3793.26		797.08	9035.27	46303.4		294.6	-62.9869	281.628	10.2387	283.38	10.7307	283.527	10.0001	283.358	10	285.157	10	280.111	10		294.68	-62.7015	281.692	-28.1573	283.023	-47.3074	284.236	-49.5418	284.191	-50	286.796	-49.8225	280.127	-49.7605		0.98	0.046	-0.068		0.75	89.5556	0.41171	155.986	0.89194	88.7108
	-166.458	2795.42	3793.77		796.08	8978.04	45473		294.5	-57.5131	282.06	12.2425	283.456	11.2408	284.433	10.3084	284.222	10	286.471	10.0001	280.164	10		294.58	-41.4687	282.12	12.155	283.193	-43.4494	284.325	-49.2416	285.244	-49.9997	286.93	-49.7096	280.164	-49.7299		0.975	0.035	-0.073		0.8	15.4447	0.02901	39.4546	1.0892	76.4071
	-161.5	2795.34	3793.95		795.08	9152.22	46374.7		294.4	9.20143	282.492	26.4842	283.602	13.2689	284.51	10.5333	285.087	10	287.786	10.1739	280.217	10		294.48	-36.4341	282.548	116.454	283.356	-35.5769	284.496	-48.0865	286.297	-49.5689	287.19	-49.2802	280.201	-49.6956		0.97	0.026	-0.089
	-156.544	2795.66	3793.56		794.08	9632.85	46885.5		294.3	2.30659	282.924	107.19	283.741	17.7057	284.659	11.452	285.951	10.0006	287.894	10.2835	280.27	10		294.38	-92.1427	282.976	378.241	283.51	-20.9937	284.66	-45.6386	286.386	-49.2894	287.438	-48.378	280.238	-49.6572		0.965	0.019	-0.097
	-151.592	2796.14	3792.37		793.08	8978.91	46521.1		294.2	45.3037	283.356	487.977	283.873	26.4235	284.8	13.5243	286.816	10.4044	288.103	10.6964	280.322	10		294.28	-88.2182	283.404	1044.81	283.657	3.73734	284.816	-40.9372	286.556	-48.2211	287.676	-46.6507	280.275	-49.6143		0.96	0.013	-0.093
	-146.642	2795.52	3794.1		792.08	8950.58	46493.6		294.1	27.5089	283.788	2094.58	283.999	41.9579	284.935	17.7076	286.895	10.6648	288.303	11.5533	280.375	10.0001		294.18	-60.7893	283.832	2892.29	283.797	42.4364	284.965	-32.6841	286.72	-45.9732	287.902	-43.613	280.311	-49.5662		0.955	0.009	-0.083
	-141.694	2796.5	3792.8		791.08	9073.99	46920.5		294	75.2137	283.817	2308.03	284.118	67.2865	285.063	25.3421	287.047	11.6508	288.493	13.1728	280.428	10.0001		294.08	-67.9609	283.863	3123.42	283.929	98.7208	285.107	-19.3387	286.875	-41.6833	288.118	-38.6713	280.348	-49.5126		0.95	0.005	-0.07
	-136.749	2795.52	3792.36		790.08	9016.17	46911		293.9	-38.2525	283.874	2780.49	284.231	105.388	285.184	38.0542	287.192	13.6929	288.675	15.9815	280.481	10.0002		293.98	-79.1965	283.923	3627.31	284.055	175.32	285.241	0.68535	287.023	-34.1953	288.324	-31.1854	280.385	-49.4526		0.945	0.004	-0.057
	-131.807	2797.04	3794.57		789.08	9414.6	46554		293.8	-24.784	283.927	3315.58	284.338	158.67	285.299	57.5319	287.33	17.5154	288.848	20.4851	280.534	10.0002		293.88	-79.1357	283.979	4188.69	284.174	273.47	285.369	28.7527	287.164	-22.1477	288.52	-20.5607	280.422	-49.3857		0.94	0.003	-0.05
	-126.868	2795.5	3792.73		788.08	9249.78	46435		293.7	-28.9132	283.978	3914.12	284.439	228.424	285.408	85.2113	287.461	24.0414	289.013	27.2067	280.586	10.0004		293.78	-28.7986	284.033	4808.74	284.286	392.555	285.49	65.734	287.298	-4.15102	288.706	-6.35179	280.459	-49.3112		0.935	0.003	-0.045
	-121.932	2795.82	3792.71		787.08	8589.1	46353.3		293.6	8.40158	284.026	4574.9	284.534	314.462	285.51	121.958	287.586	34.2887	289.169	36.6037	280.639	10.0005		293.68	-64.421	284.084	5486.85	284.391	530.08	285.604	111.8	287.425	20.9765	288.882	11.6484	280.496	-49.2281		0.93	0.005	-0.039
	-116.998	2796.68	3792.92		786.08	9601.38	46694.8		293.5	1.64444	284.071	5294.21	284.624	415.036	285.607	167.835	287.704	49.2033	289.318	48.9813	280.692	10.0008		293.58	-94.707	284.132	6220.14	284.491	681.963	285.712	166.337	287.545	53.9716	289.049	33.3539	280.532	-49.1356		0.925	0.008	-0.031
	-112.066	2796.34	3792.89		785.08	9309.24	46000.7		293.4	-51.3128	284.114	6065.46	284.708	527.041	285.698	222.026	287.815	69.4679	289.458	64.4256	280.745	10.0011		293.48	-98.3814	284.177	7002.97	284.584	843.065	285.814	227.992	287.659	94.9501	289.207	58.379	280.569	-49.0326		0.92	0.008	-0.024
	-107.138	2795.66	3794.07		784.08	8756.79	46679.8		293.3	14.0077	284.154	6879.01	284.787	646.454	285.784	282.919	287.921	95.341	289.591	82.7708	280.798	10.0015		293.38	-11.5136	284.22	7826.74	284.672	1007.82	285.909	294.847	287.767	143.337	289.357	86.0782	280.606	-48.9182		0.915	0.007	-0.021
	-102.212	2796.24	3793.25		783.08	8823.16	46692		293.2	-15.4227	284.192	7722.23	284.861	768.855	285.864	348.338	288.02	126.569	289.717	103.61	280.85	10.0022		293.28	4.08989	284.26	8679.8	284.754	1170.83	285.999	364.653	287.868	197.918	289.497	115.622	280.643	-48.791		0.91	0.006	-0.02
	-97.2887	2795.92	3793.46		782.08	9437.34	45992.7		293.1	25.343	284.227	8579.95	284.929	889.945	285.939	415.832	288.113	162.396	289.836	126.34	280.903	10.0031		293.18	41.7623	284.297	9547.83	284.831	1327.35	286.084	435.088	287.964	256.988	289.63	146.088	280.68	-48.6498		0.905	0.006	-0.019
	-92.3682	2796.26	3794.43		781.08	9300.31	46383.5		293	51.5252	284.261	9435.25	284.994	1005.96	286.009	482.971	288.201	201.659	289.947	150.239	280.956	10.0043		293.08	49.5406	284.332	10414.5	284.902	1473.59	286.163	503.987	288.053	318.563	289.754	176.558	280.717	-48.4931		0.9	0.004	-0.018
	-87.4504	2796.48	3792.59		780.08	9074.74	46345.5		292.9	-0.60182	284.291	10270.6	285.053	1113.92	286.074	547.592	288.284	242.949	290.052	174.541	281.009	10.0061		292.98	81.3606	284.365	11262.6	284.968	1606.85	286.236	569.507	288.137	380.605	289.871	206.193	280.753	-48.3194		0.895	0.003	-0.018
	-82.5352	2795.9	3793.43		779.08	9274.72	46873		292.8	72.3731	284.32	11069.1	285.108	1211.75	286.135	607.959	288.361	284.782	290.15	198.514	281.062	10.0085		292.88	60.2269	284.396	12075.2	285.029	1725.55	286.305	630.23	288.216	441.22	289.98	234.29	280.79	-48.127		0.89	0	-0.019
	-77.6227	2796.46	3794.95		778.08	9296.06	46728.6		292.7	133.77	284.347	11815.8	285.159	1298.28	286.191	662.841	288.432	325.761	290.242	221.518	281.114	10.0118		292.78	80.883	284.424	12837	285.086	1829.04	286.369	685.195	288.289	498.805	290.082	260.312	280.827	-47.9138		0.885	-0.003	-0.02
	-72.7129	2796.58	3793.71		777.08	9208.76	46506.9		292.6	126.825	284.372	12498.9	285.206	1373.11	286.243	711.508	288.499	364.698	290.328	243.042	281.167	10.0164		292.68	81.6665	284.45	13535.7	285.138	1917.5	286.428	733.877	288.357	552.128	290.177	283.901	280.864	-47.678		0.88	-0.004	-0.021
	-67.8057	2795.18	3791.89		776.08	9205.64	46859.5		292.5	145.657	284.395	13110.1	285.249	1436.47	286.29	753.683	288.562	400.683	290.407	262.72	281.22	10.0226		292.58	61.5356	284.474	14162.5	285.186	1991.7	286.482	776.128	288.421	600.36	290.265	304.863	280.901	-47.4172		0.875	-0.005	-0.022
	-62.9012	2795.46	3792.95		775.08	9050.49	46569.2		292.4	165.274	284.416	13645.3	285.288	1489.05	286.334	789.455	288.619	433.109	290.482	280.331	281.273	10.0311		292.48	98.8932	284.497	14712.5	285.229	2052.82	286.532	812.105	288.48	643.053	290.347	323.145	280.938	-47.129		0.87	-0.006	-0.024
	-57.9994	2796.54	3793.19		774.08	9117.23	46640.9		292.3	188.726	284.435	14103.9	285.324	1531.86	286.374	819.186	288.672	461.652	290.55	295.782	281.326	10.0426		292.38	199.456	284.517	15185	285.269	2102.28	286.578	842.191	288.534	680.088	290.422	338.814	280.974	-46.8108		0.865	-0.007	-0.027
	-53.1002	2795.8	3793.83		773.08	9112.49	47272.9		292.2	208.164	284.452	14488.9	285.356	1566.07	286.41	843.418	288.721	486.241	290.614	309.089	281.378	10.0581		292.28	282.084	284.536	15582.2	285.305	2141.61	286.62	866.913	288.584	711.612	290.491	352.02	281.011	-46.4596		0.86	-0.008	-0.031
	-48.2037	2795.74	3792.45		772.08	8931.65	47060.6		292.1	259.893	284.468	14805.3	285.385	1592.88	286.443	862.795	288.766	506.995	290.672	320.349	281.431	10.0789		292.18	218.173	284.553	15909.2	285.337	2172.34	286.658	886.882	288.629	737.966	290.555	362.972	281.048	-46.0722		0.855	-0.008	-0.035
	-43.3098	2796.68	3793.79		771.08	8813.31	46570.6		292	216.576	284.483	15060.2	285.411	1613.51	286.472	877.996	288.807	524.178	290.725	329.717	281.484	10.1068		292.08	149.75	284.568	16173	285.366	2195.9	286.693	902.737	288.671	759.615	290.613	371.911	281.085	-45.6452		0.85	-0.01	-0.042
	-38.4186	2796.48	3792.79		770.08	9102.09	46712.3		291.9	254.42	284.496	15261.5	285.434	1629.05	286.499	889.694	288.844	538.14	290.774	337.383	281.537	10.1439		291.98	221.131	284.582	16381.5	285.391	2213.63	286.724	915.108	288.709	777.098	290.666	379.094	281.122	-45.1749		0.845	-0.011	-0.048
	-33.5301	2796.02	3793.11		769.08	9532.05	47046.4		291.8	245.449	284.508	15417.1	285.455	1640.53	286.522	898.515	288.878	549.278	290.819	343.555	281.59	10.1931		291.88	311.616	284.594	16542.8	285.414	2226.69	286.751	924.587	288.744	790.977	290.713	384.773	281.159	-44.6572		0.84	-0.012	-0.058
	-28.6441	2795.96	3793.9		768.08	9379.27	46520.1		291.7	225.448	284.518	15534.9	285.472	1648.8	286.543	905.027	288.908	557.999	290.859	348.444	281.642	10.2581		291.78	360.301	284.605	16665	285.434	2236.1	286.776	931.713	288.774	801.805	290.756	389.191	281.195	-44.0877		0.835	-0.013	-0.068
	-23.7609	2796.68	3793.8		767.08	9119.32	46313.3		291.6	238.596	284.527	15622.1	285.488	1654.62	286.561	909.724	288.935	564.7	290.895	352.25	281.695	10.3438		291.68	345.84	284.615	16755.5	285.451	2242.71	286.798	936.962	288.802	810.101	290.795	392.567	281.232	-43.4616		0.83	-0.016	-0.082
	-18.8803	2796.72	3794.46		766.08	9266.92	47056.6		291.5	318.033	284.535	15685.1	285.501	1658.59	286.577	913.027	288.959	569.749	290.927	355.162	281.748	10.456		291.58	352.046	284.623	16821	285.466	2247.22	286.817	940.741	288.827	816.338	290.829	395.101	281.269	-42.7736		0.825	-0.018	-0.099
	-14.0023	2802.6	3807.08		765.08	9198.57	46774.9		291.4	338.108	284.542	15729.5	285.512	1661.22	286.59	915.283	288.98	573.472	290.956	357.349	281.801	10.6026		291.48	337.964	284.63	16867.1	285.478	2250.2	286.834	943.395	288.848	820.93	290.859	396.964	281.306	-42.0182		0.82	-0.022	-0.12
	-9.12702	2863.56	3931.62		764.08	9552.48	46700.6		291.3	300.681	284.548	15759.9	285.522	1662.89	286.602	916.774	288.999	576.157	290.981	358.959	281.853	10.7933		291.38	358.91	284.637	16898.6	285.489	2252.1	286.848	945.206	288.867	824.237	290.885	398.304	281.343	-41.1892		0.815	-0.027	-0.145
	-4.25435	2907.84	4009.75		763.08	9124.78	46257.9		291.2	359.623	284.553	15780	285.529	1663.91	286.611	917.723	289.015	578.043	291.003	360.117	281.906	11.0404		291.28	389.236	284.642	16919.5	285.497	2253.25	286.86	946.403	288.884	826.56	290.908	399.245	281.38	-40.2799		0.81	-0.031	-0.176
	0.61569	2830.52	3860.96		762.08	9312.06	46974.3		291.1	301.127	284.557	15792.7	285.536	1664.49	286.619	918.3	289.029	579.332	291.023	360.93	281.959	11.3593		291.18	387.695	284.647	16932.8	285.504	2253.91	286.87	947.165	288.898	828.145	290.928	399.887	281.416	-39.2833		0.805	-0.038	-0.212
	5.48309	2797.42	3795.02		761.08	9051.13	46695.1		291	286.56	284.561	15800.5	285.54	1664.8	286.625	918.632	289.041	580.184	291.039	361.484	282.012	11.7693		291.08	410.188	284.65	16940.8	285.509	2254.27	286.878	947.627	288.91	829.192	290.944	400.311	281.453	-38.1915		0.8	-0.046	-0.254
	10.3478	2796.02	3794.46		760.08	9174.22	46641.2		290.9	345.422	284.563	15805	285.544	1664.96	286.63	918.81	289.05	580.725	291.053	361.851	282.065	12.2944		290.98	413.251	284.653	16945.5	285.513	2254.44	286.885	947.893	288.92	829.858	290.958	400.58	281.49	-36.9962		0.795	-0.056	-0.3
	15.21	2795.78	3793.66		759.08	9351.71	46668.7		290.8	388.525	284.566	15807.4	285.546	1665.02	286.634	918.897	289.058	581.055	291.065	362.084	282.117	12.9646		290.88	469.605	284.655	16948	285.516	2254.52	286.89	948.036	288.928	830.263	290.97	400.744	281.527	-35.6882		0.79	-0.068	-0.353
	20.0695	2796.06	3793.73		758.08	9356.45	46616.9		290.7	362.788	284.567	15808.6	285.548	1665.05	286.636	918.936	289.065	581.244	291.074	362.225	282.17	13.8165		290.78	433.481	284.657	16949.2	285.518	2254.55	286.893	948.106	288.935	830.496	290.979	400.838	281.564	-34.2578		0.785	-0.083	-0.41
	24.9264	2795.76	3793.21		757.08	8835.56	46372		290.6	354.903	284.568	15809.1	285.549	1665.06	286.638	918.95	289.07	581.346	291.082	362.307	282.223	14.8956		290.68	416.23	284.658	16949.7	285.519	2254.56	286.896	948.137	288.94	830.621	290.986	400.889	281.6	-32.6943		0.78	-0.1	-0.47
	29.7806	2795.58	3793.41		756.08	9152.41	46485		290.5	361.26	284.569	15809.3	285.55	1665.06	286.639	918.954	289.074	581.395	291.088	362.35	282.276	16.2576		290.58	433.234	284.659	16949.9	285.52	2254.56	286.898	948.148	288.943	830.682	290.991	400.914	281.637	-30.9863		0.775	-0.121	-0.534
	34.6322	2796.1	3793.07		755.08	9392.92	46483.6		290.4	343.966	284.57	15809.3	285.55	1665.06	286.64	918.955	289.076	581.417	291.092	362.372	282.329	17.9703		290.48	450.303	284.66	16950	285.52	2254.56	286.899	948.151	288.946	830.709	290.995	400.924	281.674	-29.1215		0.77	-0.145	-0.598
	39.4812	2795.56	3792.45		754.08	9392.08	46903.3		290.3	381.856	284.57	15809.3	285.55	1665.06	286.64	918.955	289.078	581.425	291.096	362.381	282.381	20.1168		290.38	414.94	284.66	16950	285.52	2254.56	286.9	948.152	288.948	830.719	290.997	400.928	281.711	-27.0864		0.765	-0.173	-0.662
	44.3276	2796.12	3793.61		753.08	9429.1	47226.4		290.2	336.236	284.57	15809.3	285.55	1665.06	286.64	918.955	289.079	581.428	291.098	362.385	282.434	22.7975		290.28	406.764	284.66	16950	285.52	2254.56	286.9	948.152	288.949	830.722	290.999	400.93	281.748	-24.8666		0.76	-0.205	-0.728
	49.1714	2795.48	3791.47		752.08	9510.68	46774.3		290.1	338.573	284.57	15809.3	285.55	1665.06	286.64	918.955	289.08	581.428	291.099	362.386	282.487	26.134		290.18	467.611	284.66	16950	285.52	2254.56	286.9	948.152	288.95	830.722	291	400.93	281.785	-22.4467		0.755	-0.241	-0.792
	54.0125	2796.16	3795.07		751.08	8898.84	46849.2		290	326.598	284.57	15809.3	285.551	1665.06	286.64	918.955	289.08	581.428	291.1	362.386	282.54	30.2731		290.08	464.157	284.66	16950	285.521	2254.56	286.9	948.152	288.95	830.722	291	400.93	281.821	-19.8098		0.75	-0.281	-0.854
	58.851	2795.9	3793.59		750.08	8861.55	46943.3		289.9	319.598	284.57	15809.3	285.552	1665.05	286.641	918.954	289.08	581.428	291.1	362.386	282.593	35.3912		289.98	481.337	284.66	16950	285.522	2254.55	286.9	948.152	288.95	830.722	291	400.93	281.858	-16.9379		0.745	-0.325	-0.912
	63.687	2795.4	3793.1		749.08	9208.51	46433.8		289.8	417.926	284.571	15809.3	285.553	1665.03	286.642	918.95	289.08	581.428	291.1	362.386	282.645	41.6999		289.88	515.524	284.661	16950	285.524	2254.52	286.901	948.151	288.95	830.722	291	400.93	281.895	-13.8114		0.74	-0.372	-0.969
	68.5203	2795.74	3792.63		748.08	9480.45	46642.8		289.7	472.899	284.571	15809.2	285.556	1664.96	286.643	918.938	289.08	581.428	291.1	362.386	282.698	49.4523		289.78	617.078	284.661	16949.8	285.527	2254.45	286.902	948.148	288.95	830.722	291	400.93	281.932	-10.4094		0.735	-0.421	-1.023
	73.3509	2795.58	3792.22		747.08	9242.98	47121.8		289.6	484.231	284.573	15808.7	285.559	1664.82	286.646	918.903	289.081	581.428	291.1	362.386	282.751	58.9503		289.68	653.823	284.663	16949.3	285.53	2254.29	286.904	948.136	288.951	830.722	291.001	400.93	281.969	-6.70923		0.73	-0.472	-1.076
	78.179	2796.58	3792.1		746.08	8785.7	46770.4		289.5	441.352	284.574	15807.3	285.564	1664.52	286.649	918.825	289.082	581.426	291.101	362.386	282.804	70.5533		289.58	683.605	284.665	16948	285.535	2253.96	286.907	948.105	288.952	830.719	291.002	400.929	282.006	-2.6864		0.725	-0.524	-1.128
	83.0045	2795.72	3793.88		745.08	9087.85	46709.3		289.4	527.467	284.577	15804.2	285.57	1663.96	286.654	918.667	289.084	581.418	291.102	362.385	282.857	84.6885		289.48	749.786	284.667	16944.9	285.542	2253.35	286.911	948.033	288.954	830.708	291.004	400.927	282.042	1.68541		0.72	-0.576	-1.178
	87.8274	2795.9	3792.44		744.08	9202.28	46990		289.3	579.416	284.581	15797.9	285.578	1663	286.66	918.371	289.086	581.399	291.104	362.382	282.909	101.862		289.38	869.097	284.671	16938.7	285.55	2252.28	286.916	947.887	288.957	830.68	291.007	400.92	282.079	6.43459		0.715	-0.628	-1.226
	92.6477	2796.98	3793.96		743.08	9117.5	47229.5		289.2	604.032	284.585	15786.2	285.587	1661.41	286.667	917.856	289.09	581.353	291.107	362.375	282.962	122.675		289.28	885.785	284.676	16927	285.56	2250.53	286.922	947.614	288.961	830.615	291.011	400.905	282.116	11.5917		0.71	-0.679	-1.275
	97.4654	2795.76	3791.64		742.08	9507.16	47399		289.1	628.414	284.591	15765.9	285.598	1658.92	286.676	917.009	289.094	581.262	291.111	362.358	283.015	147.836		289.18	861.73	284.681	16906.8	285.572	2247.78	286.931	947.14	288.966	830.482	291.017	400.874	282.153	17.1899		0.705	-0.727	-1.321
	102.28	2796.14	3792.47		741.08	9980.59	46554.7		289	583.779	284.597	15732.5	285.611	1655.14	286.687	915.678	289.1	581.09	291.116	362.323	283.068	178.184		289.08	879.047	284.688	16873.7	285.586	2243.61	286.941	946.36	288.973	830.235	291.024	400.816	282.19	23.2647		0.7	-0.775	-1.37
	107.093	2795.6	3792.63		740.08	9560.21	46926.9		288.9	534.65	284.606	15680.2	285.626	1649.61	286.7	913.663	289.108	580.793	291.123	362.259	283.121	214.71		288.98	848.858	284.697	16821.7	285.603	2237.5	286.953	945.134	288.981	829.806	291.033	400.716	282.227	29.8545		0.695	-0.822	-1.416
	111.903	2795.66	3793.92		739.08	9416.93	47155.8		288.8	472.461	284.615	15601.5	285.643	1641.75	286.715	910.714	289.117	580.303	291.131	362.147	283.173	258.585		288.88	861.507	284.707	16743.6	285.622	2228.8	286.967	943.278	288.991	829.099	291.044	400.551	282.263	37.0009		0.69	-0.866	-1.465
	116.71	2795.7	3794.12		738.08	9488.21	46777.1		288.7	519.66	284.626	15487.2	285.663	1630.84	286.732	906.517	289.128	579.532	291.142	361.962	283.226	311.188		288.78	849.911	284.718	16630	285.644	2216.72	286.984	940.559	289.004	827.988	291.057	400.291	282.3	44.7486		0.685	-0.908	-1.513
	121.515	2795.56	3792.45		737.08	9035.56	46710.7		288.6	439.003	284.639	15326.4	285.685	1616.05	286.751	900.694	289.142	578.366	291.154	361.671	283.279	374.154		288.68	867.565	284.732	16470.3	285.668	2200.32	287.003	936.687	289.018	826.307	291.072	399.897	282.337	53.146		0.68	-0.95	-1.562
	126.317	2796.06	3793.17		736.08	9286.86	47329.9		288.5	407.364	284.654	15106.9	285.711	1596.42	286.773	892.8	289.157	576.659	291.169	361.232	283.332	449.41		288.58	801.369	284.747	16252.3	285.696	2178.5	287.025	931.311	289.035	823.844	291.09	399.32	282.374	62.2453		0.675	-0.992	-1.607
	131.117	2797.18	3793.33		735.08	9032.07	46461		288.4	305.214	284.671	14815.7	285.739	1570.88	286.798	882.318	289.175	574.229	291.186	360.587	283.385	539.241		288.48	771.119	284.764	15963	285.727	2150.03	287.05	924.013	289.055	820.337	291.11	398.497	282.411	72.1031		0.67	-1.033	-1.654
	135.914	2796.36	3794.49		734.08	9350.37	46115.5		288.3	255.253	284.69	14440.1	285.77	1538.27	286.826	868.673	289.195	570.856	291.206	359.668	283.437	646.35		288.38	642.586	284.784	15589.7	285.761	2113.53	287.078	914.306	289.077	815.469	291.134	397.351	282.448	82.7806		0.665	-1.076	-1.7
	140.708	2797.64	3794.37		733.08	9451.62	46841.7		288.2	201.367	284.711	13969	285.805	1497.4	286.857	851.243	289.218	566.28	291.228	358.39	283.49	773.945		288.28	629.169	284.806	15121.4	285.8	2067.56	287.11	901.643	289.102	808.86	291.161	395.79	282.484	94.344		0.66	-1.117	-1.751
	145.5	2796.76	3795.22		732.08	9071.82	46568.6		288.1	200.782	284.734	13394.7	285.843	1447.12	286.891	829.383	289.244	560.2	291.254	356.651	283.543	925.836		288.18	625.365	284.83	14550.3	285.841	2010.65	287.145	885.419	289.131	800.074	291.191	393.704	282.521	106.865		0.655	-1.158	-1.797
	150.289	2797.22	3794.79		731.08	9211.43	46591.4		288	232.04	284.76	12714.7	285.885	1386.42	286.929	802.466	289.272	552.275	291.283	354.331	283.596	1106.55		288.08	606.594	284.857	13873.7	285.887	1941.38	287.183	864.995	289.163	788.614	291.224	390.965	282.558	120.421		0.65	-1.202	-1.846
	155.076	2797.66	3797.02		730.08	9158.61	46618		287.9	250.272	284.789	11933.3	285.931	1314.54	286.97	769.932	289.304	542.138	291.315	351.294	283.649	1321.48		287.98	520.683	284.886	13095.6	285.937	1858.53	287.226	839.724	289.198	773.938	291.262	387.428	282.595	135.098		0.645	-1.243	-1.892
	159.86	2797.84	3795.1		729.08	9512.86	46846.2		287.8	201.245	284.82	11062	285.98	1231.16	287.015	731.358	289.34	529.401	291.351	347.383	283.701	1577.03		287.88	572.61	284.919	12226.9	285.992	1761.23	287.272	808.994	289.237	755.472	291.303	382.929	282.632	150.986		0.64	-1.286	-1.938
	164.641	2798.54	3797.22		728.08	9155.06	46694.9		287.7	253.124	284.854	10119.6	286.034	1136.52	287.064	686.532	289.379	513.68	291.39	342.427	283.754	1880.81		287.78	659.351	284.954	11285.8	286.05	1649.09	287.323	772.281	289.28	732.639	291.348	377.288	282.669	168.185		0.635	-1.328	-1.983
	169.42	2799.06	3798.06		727.08	8885.9	46733.5		287.6	313.424	284.891	9130.59	286.092	1031.6	287.117	635.548	289.421	494.621	291.433	336.245	283.807	2241.84		287.68	711.656	284.992	10295.9	286.114	1522.45	287.378	729.217	289.327	704.898	291.398	370.312	282.705	186.804		0.63	-1.372	-2.027
	174.196	2799.4	3799.09		726.08	9400.52	46631.4		287.5	412.976	284.931	8122.72	286.155	918.212	287.174	578.879	289.468	471.938	291.481	328.648	283.86	2670.73		287.58	733.546	285.034	9284.07	286.183	1382.51	287.438	679.669	289.379	671.789	291.452	361.801	282.742	206.962		0.625	-1.413	-2.071
	178.97	2800.3	3798.66		725.08	9585.78	47116.6		287.4	520.735	284.974	7124.1	286.222	799.057	287.236	517.449	289.518	445.457	291.533	319.454	283.913	3179.8		287.48	792.795	285.079	8277.23	286.256	1231.46	287.502	623.824	289.435	633.004	291.511	351.557	282.779	228.787		0.62	-1.453	-2.116
	183.742	2800.86	3802.24		724.08	9685.15	46826.6		287.3	542.735	285.021	6160.46	286.294	677.636	287.302	452.655	289.573	415.166	291.589	308.495	283.965	3783.08		287.38	880.838	285.127	7300.16	286.335	1072.56	287.572	562.258	289.495	588.452	291.575	339.39	282.816	252.42		0.615	-1.49	-2.157
	188.51	2801.76	3800.21		723.08	9759.49	46792.3		287.2	661.179	285.071	5253.16	286.371	558.043	287.373	386.338	289.632	381.265	291.65	295.636	284.018	4496.06		287.28	988.798	285.179	6373.25	286.419	910.042	287.646	495.997	289.56	538.333	291.644	325.138	282.853	278.015		0.61	-1.525	-2.198
	193.276	2801.26	3801.83		722.08	9430.8	46840.8		287.1	693.152	285.125	4417.97	286.453	444.599	287.449	320.679	289.696	344.209	291.716	280.791	284.071	5334.77		287.18	1126.65	285.234	5511.51	286.509	748.89	287.726	426.528	289.631	483.21	291.718	308.677	282.89	305.742		0.605	-1.559	-2.236
	198.04	2802.46	3803.6		721.08	9278.62	46623.9		287	839.774	285.182	3664.88	286.54	341.386	287.53	258.014	289.764	304.732	291.787	263.946	284.124	6314		287.08	1247.92	285.294	4724.4	286.605	594.452	287.812	355.762	289.706	424.049	291.798	289.944	282.926	335.785		0.6	-1.591	-2.274
	202.801	2802.9	3803.76		720.08	9477.96	46813.8		286.9	972.012	285.243	2998.57	286.633	251.723	287.616	200.589	289.837	263.844	291.864	245.179	284.177	7443.87		286.98	1336.93	285.357	4016.34	286.706	451.921	287.903	285.921	289.787	362.23	291.883	268.954	282.963	368.348		0.595	-1.622	-2.308
	207.559	2802.74	3804.8		719.08	9125.46	47199.5		286.8	989.272	285.308	2419.32	286.731	177.727	287.707	150.286	289.916	222.788	291.946	224.676	284.229	8724.04		286.88	1474	285.424	3387.67	286.814	325.74	288	219.36	289.874	299.506	291.975	245.823	283	403.653		0.59	-1.654	-2.343
	212.315	2803.08	3804.96		718.08	9080.27	46950.1		286.7	1150.52	285.378	1924.06	286.835	120.032	287.804	108.367	289.999	182.95	292.033	202.746	284.282	10135.1		286.78	1608.29	285.496	2835.66	286.928	219.049	288.103	158.326	289.966	237.89	292.072	220.778	283.037	441.946		0.585	-1.686	-2.378
	217.069	2803.26	3806.86		717.08	8797.66	47257.2		286.6	1163.19	285.451	1507.39	286.946	77.7893	287.907	75.3159	290.088	145.729	292.126	179.824	284.335	11627.4		286.68	1782.47	285.572	2355.56	287.049	133.303	288.212	104.697	290.064	179.487	292.176	194.175	283.074	483.497		0.58	-1.717	-2.411
	221.819	2803.72	3806.25		716.08	8960.91	46948.3		286.5	1346.93	285.529	1162.41	287.062	48.938	288.015	50.8033	290.183	112.379	292.225	156.459	284.388	13110.8		286.58	1933.33	285.652	1941.47	287.176	68.1395	288.328	59.7418	290.169	126.272	292.286	166.492	283.11	528.606		0.575	-1.744	-2.44
	226.568	2805.4	3806.52		715.08	9336.38	46869.4		286.4	1451.27	285.611	881.456	287.184	30.6885	288.13	33.813	290.283	83.8503	292.331	133.288	284.441	14451.8		286.48	2153.43	285.737	1586.95	287.31	21.5812	288.45	23.9691	290.279	79.8558	292.403	138.324	283.147	577.602		0.57	-1.772	-2.469
	231.313	2805.74	3807.84		714.08	8850.58	46943.3		286.3	1467.49	285.697	656.556	287.313	20.0815	288.251	22.884	290.389	60.6658	292.443	110.99	284.493	15488.5		286.38	2318.62	285.827	1285.51	287.452	-9.50109	288.579	-2.90819	290.397	41.2774	292.527	110.352	283.184	630.851		0.565	-1.801	-2.495
	236.057	2806.74	3808.59		713.08	9282.22	46141.5		286.2	1527.41	285.789	479.834	287.449	14.4643	288.378	16.4092	290.501	42.8625	292.561	90.2288	284.546	16068.4		286.28	2458.25	285.922	1030.89	287.6	-28.7598	288.715	-21.8637	290.521	10.8778	292.657	83.3039	283.221	688.756		0.56	-1.827	-2.521
	240.797	2807.4	3810.11		712.08	9531.94	46723		286.1	1603.56	285.836	407.161	287.591	11.7788	288.511	12.9052	290.619	30.0211	292.686	71.588	284.599	16099.5		286.18	2481.59	285.971	919.298	287.756	-39.7547	288.859	-34.3325	290.651	-11.7081	292.796	57.8955	283.258	751.766		0.555	-1.854	-2.545
	245.535	2809.06	3811.52		711.08	9608	47123.1		286	1719.84	286.753	20.3832	287.665	11.0756	288.652	11.1885	290.744	21.3767	292.818	55.5039	284.652	15587.1		286.08	2705.94	286.882	79.9015	287.92	-45.4932	289.009	-41.9299	290.789	-27.4345	292.941	34.7718	283.295	820.378		0.55	-1.883	-2.566
	250.271	2810.3	3812.91		710.08	9372.15	47398		285.9	1893.65	287.669	10.0991	288.48	10.0013	288.724	10.7291	290.875	15.9838	292.958	42.2196	284.705	14631.1		285.98	3032.02	287.793	-35.6718	288.004	-47.1205	289.167	-46.1858	290.935	-37.6299	293.094	14.4426	283.331	895.148		0.545	-1.911	-2.586
	255.004	2812.02	3814.66		709.08	9506.54	47157.3		285.8	2139.37	288.585	10.0003	289.295	10	289.509	10.0012	291.013	12.8892	293.104	31.7614	284.757	13387.1		285.88	3408.15	288.704	-48.8841	288.889	-49.9894	289.333	-48.3603	291.087	-43.7404	293.255	-2.76734	283.368	976.691		0.54	-1.936	-2.605
	259.734	2813.86	3815.21		708.08	9884.53	47383.5		285.7	2365.63	289.502	10	290.11	10	290.293	10	291.158	11.2694	293.258	23.9497	284.81	12015.6		285.78	3686.48	289.615	-49.9426	289.773	-50	289.507	-49.3647	291.247	-47.1003	293.424	-16.7483	283.405	1065.69		0.535	-1.959	-2.615
	264.462	2815.5	3817.62		707.08	9722.97	47740.7		285.6	2565.49	290.418	10	290.925	10	291.078	10	291.233	10.8097	293.42	18.4411	284.863	10646		285.68	3971.3	290.525	-49.9981	290.658	-50	289.597	-49.6209	291.415	-48.7812	293.602	-27.6067	283.442	1162.93		0.53	-1.976	-2.623
	269.188	2816.82	3818.93		706.08	9773.74	47295.7		285.5	2965.49	291.335	10	291.74	10	291.862	10	291.987	10.0037	293.59	14.7935	284.916	9363.74		285.58	4376.72	291.436	-50	291.542	-50	290.693	-49.9998	291.591	-49.5397	293.787	-35.6367	283.479	1269.24		0.525	-1.992	-2.628
	273.911	2817.22	3820.34		705.08	9595.54	46532.1		285.4	3409.79	292.251	10	292.555	10	292.647	10	292.74	10	293.768	12.5387	284.969	8214.35		285.48	5224.85	292.347	-50	292.427	-50	291.79	-50	291.683	-49.7291	293.982	-41.2666	283.516	1385.6		0.52	-2.009	-2.635
	278.631	2817.42	3821.1		704.08	9715	47156.3		285.3	4150.6	293.167	10	293.37	10	293.431	10	293.493	10	293.954	11.2455	285.021	7214.09		285.38	6383.51	293.258	-50	293.311	-50	292.887	-50	292.815	-49.9999	294.185	-44.9913	283.552	1513.08		0.515	-2.023	-2.64
	283.349	2816.42	3820.64		703.08	10142	46697.3		285.2	4998.65	294.084	10	294.185	10	294.216	10	294.247	10	294.05	10.8459	285.074	6360.87		285.28	7735.16	294.169	-50	294.196	-50	293.983	-50	293.947	-50	294.29	-46.2953	283.589	1652.87		0.51	-2.034	-2.641
	288.064	2815.54	3820.13		702.08	9928.22	46908.3		285.1	6359.25	295	10	295	10	295	10	295	10	295	10.0093	285.127	5642.69		285.18	9355.46	295.08	-50	295.08	-50	295.08	-50	295.08	-50	295.08	-49.7201	283.626	1806.34		0.505	-2.043	-2.64
	292.777	2815.18	3821.68		701.08	9993.28	46731.9		285	7946.6											285.18	5043.19		285.08	11472.7											283.663	1974.99		0.5	-2.052	-2.641
	297.487	2813.12	3818.56		700.08	9714.21	46764.4		284.9	10156.9											285.233	4544.95		284.98	13782.2											283.7	2160.53		0.495	-2.057	-2.641
	302.195	2812.86	3820.01		699.08	9694.18	47490.7		284.8	12292.8											285.285	4131.27		284.88	15944.2											283.737	2364.86		0.49	-2.061	-2.641
	306.9	2813.2	3819.64		698.08	9550.69	47250.1		284.7	14512.2											285.338	3787.04		284.78	17510.1											283.773	2590.12		0.485	-2.065	-2.64
	311.603	2813.66	3818.9		697.08	9127.95	47466.8		284.6	15925.1											285.391	3499.03		284.68	18102.6											283.81	2838.72		0.48	-2.067	-2.643
	316.303	2811.22	3818.47		696.08	9114.08	47557.8		284.5	14780.9											285.444	3255.98		284.58	17346.9											283.847	3113.34		0.475	-2.069	-2.641
	321.001	2812.28	3818.62		695.08	9368.6	47380.6		284.4	13648.5											285.497	3048.47		284.48	15410.3											283.884	3416.99		0.47	-2.071	-2.647
	325.696	2811.74	3819.2		694.08	9414.21	47042.3		284.3	11461.8											285.549	2868.79		284.38	12788.3											283.921	3752.99		0.465	-2.071	-2.649
	330.389	2811.98	3819.93		693.08	9751.56	46445.8		284.2	8425.2											285.602	2710.76		284.28	10354.3											283.958	4125.02		0.46	-2.072	-2.647
	335.079	2811.9	3817.61		692.08	9475.63	47058.7		284.1	5848.21											285.655	2569.52		284.18	8151.61											283.994	4537.1		0.455	-2.073	-2.648
	339.767	2811.1	3819.75		691.08	9555.99	47225.4		284	3899.18											285.708	2441.39		284.08	6373.35											284.031	4993.59		0.45	-2.073	-2.647
	344.452	2811.76	3818.2		690.08	9308.08	47397.6		283.9	2540.11											285.76	2323.65		283.98	4764.4											284.068	5499.08		0.445	-2.074	-2.643
	349.135	2811.2	3819.8		689.08	9589.26	47375.2		283.8	1695.24											285.813	2214.38		283.88	3535.51											284.105	6058.31		0.44	-2.076	-2.641
	353.815	2810.74	3818.93		688.08	9476.97	46943.9		283.7	1224.99											285.866	2112.32		283.78	2610.22											284.142	6675.97		0.435	-2.077	-2.638
	358.493	2812.02	3820.57		687.08	9319.71	47358.4		283.6	888.864											285.919	2016.66		283.68	2061.26											284.179	7356.35		0.43	-2.077	-2.635
	363.168	2812.5	3819.8		686.08	9838.93	47444.1		283.5	656.44											285.972	1926.95		283.58	1666.58											284.215	8102.86		0.425	-2.078	-2.635
	367.841	2812.76	3821.44		685.08	9346.54	47782.9		283.4	486.545											286.024	1842.94		283.48	1288.1											284.252	8917.33		0.42	-2.08	-2.631
	372.511	2812.88	3819.87		684.08	9612.6	47533.2		283.3	385.794											286.077	1764.47		283.38	1011.94											284.289	9799.04		0.415	-2.082	-2.627
	377.179	2813.64	3821.38		683.08	9692.39	47660		283.2	311.67											286.13	1691.4		283.28	803.574											284.326	10743.5		0.41	-2.086	-2.626
	381.844	2813.9	3821.96		682.08	9914.19	47533.2		283.1	205.423											286.183	1623.51		283.18	717.112											284.363	11740.8		0.405	-2.087	-2.629
	386.507	2815.04	3821.82		681.08	9386.44	47451.9		283	153.63											286.236	1560.48		283.08	602.082											284.4	12774.2		0.4	-2.089	-2.645
	391.168	2815.38	3823.04		680.08	9538.53	47702.4		282.9	128.69											286.288	1501.85		282.98	508.17											284.436	13818.6
	395.825	2814.96	3820.9		679.08	9489.83	47071.6		282.8	120.632											286.341	1447.04		282.88	386.871											284.473	14839.5
	400.481	2816.74	3823.18		678.08	9406.12	47165		282.7	93.6069											286.394	1395.34		282.78	362.758											284.51	15793.7
	405.134	2818.06	3822.1		677.08	9406.95	47672.9		282.6	73.5238											286.447	1345.96		282.68	317.198											284.547	16632.1
	409.784	2817.9	3823.63		676.08	9802.55	46913.4		282.5	53.5299											286.5	1298.05		282.58	279.665											284.584	17304.1
	414.432	2817.86	3823.8		675.08	9739.86	47565.7		282.4	37.486											286.552	1250.8		282.48	219.361											284.62	17764.9
	419.078	2819.5	3824.3		674.08	9674.12	47073.4		282.3	46.9955											286.605	1203.42		282.38	194.061											284.657	17982.9
	423.721	2819.14	3826.26		673.08	9703.88	47597.5		282.2	53.8287											286.658	1155.21		282.28	174.022											284.694	17945.3
	428.361	2819.26	3823.92		672.08	9901.7	47592.5		282.1	49.0551											286.711	1105.64		282.18	133.886											284.731	17661.2
	432.999	2819.3	3824.84		671.08	9918.79	47412		282	42.8239											286.764	1054.32		282.08	106.448											284.768	17159.3
	437.635	2818.18	3823.21		670.08	9920.06	47514.1		281.9	27.6857											286.816	1001.04		281.98	91.3434											284.805	16482.3
	442.268	2817.24	3824.47		669.08	9993.87	47184		281.8	23.743											286.869	945.797		281.88	114.43											284.841	15679.9
	446.899	2816.88	3824.16		668.08	9664.97	46757.8		281.7	16.6238											286.922	888.759		281.78	129.344											284.878	14801.4
	451.527	2817.36	3822.33		667.08	9420.51	47484.3		281.6	11.136											286.975	830.265		281.68	120.943											284.915	13890.5
	456.153	2815.92	3818.79		666.08	9162.46	48357.5		281.5	23.6044											287.028	770.793		281.58	77.9419											284.952	12982.3
	460.777	2815.82	3821.82		665.08	9509.36	47626.8		281.4	27.5683											287.08	710.934		281.48	56.8689											284.989	12103.1
	465.397	2814.5	3820.01		664.08	9858.75	47968.5		281.3	24.5188											287.133	651.353		281.38	63.7801											285.026	11270.1
	470.016	2814.72	3820.16		663.08	9756.11	48014.8		281.2	20.6301											287.186	592.755		281.28	69.2477											285.062	10493.8
	474.632	2814.36	3821.09		662.08	9371.79	46986.3		281.1	11.7078											287.239	535.85		281.18	70.3972											285.099	9778.83
	479.246	2814.44	3820.22		661.08	9462.24	47407.6		281	8.83787											287.292	481.322		281.08	65.0842											285.136	9126.12
	483.857	2812.6	3819.5		660.08	9549.18	47725.4		280.9	21.9758											287.344	429.801		280.98	30.8044											285.173	8533.76
	488.465	2812.3	3818.21		659.08	9551.65	47602.8		280.8	30.9236											287.397	381.844		280.88	22.5885											285.21	7998.2
	493.072	2810.68	3818.41		658.08	9396.01	47748.8		280.7	1.45695											287.45	337.922		280.78	19.2061											285.247	7514.98
	497.676	2811.76	3817.88		657.08	9452.16	47834.5		280.6	-11.4135											287.503	298.411		280.68	21.9651											285.283	7079.23
	502.277	2810.82	3817.4		656.08	9789.3	47781.9		280.5	1.49691											287.556	263.592		280.58	11.8886											285.32	6686.01
	506.876	2811.58	3819		655.08	9944.98	47677.5		280.4	11.8329											287.608	233.653		280.48	14.4788											285.357	6330.58
	511.472	2810.9	3818.51		654.08	10042.5	47173.9		280.3	-0.45367											287.661	208.698		280.38	22.1636											285.394	6008.45
	516.066	2811.92	3817.46		653.08	9906.18	47296.3		280.2	6.56733											287.714	188.756		280.28	26.6649											285.431	5715.54
	520.658	2810.04	3818.14		652.08	9773.85	47498		280.1	1.4906											287.767	173.789		280.18	19.2101											285.468	5448.12
	525.247	2810.94	3818.4		651.08	9761.18	47841.8		280	0											287.82	163.708		280.08	-5.94089											285.504	5202.91
	529.834	2810.12	3818.18		650.08	9733.81	47299.5		279.9	0											287.872	158.378		279.98	0											285.541	4976.97
	534.419	2810.48	3818.04		649.08	9644	47583.2														287.925	157.63														285.578	4767.77
	539.001	2809.64	3817.4		648.08	9599.38	47439.8														287.978	161.263														285.615	4573.08
	543.58	2811.02	3816.45		647.08	9729.71	47579.2														288.031	169.051														285.652	4391
	548.157	2811.18	3816.72		646.08	9739.79	47285.9														288.084	180.743														285.689	4219.9
	552.732	2810.84	3818.77		645.08	9841.28	48007.1														288.136	196.061														285.725	4058.41
	557.304	2811.32	3818.52		644.08	9380.21	47331.5														288.189	214.7														285.762	3905.37
	561.874	2811.36	3816.67		643.08	9433.25	47439.6														288.242	236.322														285.799	3759.84
	566.442	2810.52	3819.25		642.08	9719.46	47229.2														288.295	260.555														285.836	3621.01
	571.007	2810.08	3815.54		641.08	9511.76	47968.5														288.348	286.99														285.873	3488.25
	575.569	2811.12	3817.35		640.08	9808.69	47478.2														288.4	315.18														285.91	3361.06
	580.13	2811.5	3819.19		639.08	9846.73	47953.4														288.453	344.638														285.946	3239.03
	584.688	2810.68	3817.46		638.08	9487.97	47555.2														288.506	374.845														285.983	3121.85
	589.243	2811.34	3817.15		637.08	9757.65	47853.5														288.559	405.253														286.02	3009.27
	593.796	2811.92	3819.32		636.08	9781.5	47556.7														288.612	435.293														286.057	2901.11
	598.347	2811.8	3818.71		635.08	9885.31	48265														288.664	464.388														286.094	2797.23
	602.895	2812.28	3817.4		634.08	9645.87	47827.4														288.717	491.967														286.13	2697.53
	607.441	2812.62	3817.71		633.08	9873.88	46997.5														288.77	517.476														286.167	2601.91
	611.984	2812.24	3818.64		632.08	10001.4	47578.1														288.823	540.4														286.204	2510.3
	616.525	2812.06	3818.28		631.08	9961.37	47630.8														288.876	560.276														286.241	2422.63
	621.064	2812.82	3819.03		630.08	9693.68	47901.4														288.928	576.706														286.278	2338.82
	625.6	2813.06	3818.52		629.08	10005.2	47802.2														288.981	589.378														286.315	2258.8
	630.134	2811.96	3818.31		628.08	9838.38	48183.4														289.034	598.071														286.351	2182.46
	634.666	2812.1	3818.87		627.08	9985.87	48184.9														289.087	602.666														286.388	2109.7
	639.195	2812.28	3819.01		626.08	10034.7	47465.6														289.14	603.152														286.425	2040.39
	643.722	2811.38	3818.86		625.08	10121.7	47940.6														289.192	599.624														286.462	1974.38
	648.246	2811.92	3819.7		624.08	10201.7	47631.9														289.245	592.281														286.499	1911.52
	652.768	2813.02	3819.54		623.08	10027.2	47466.6														289.298	581.419														286.536	1851.63
	657.288	2812.82	3816.56		622.08	10219.4	47620.8														289.351	567.419														286.572	1794.52
	661.805	2811.98	3819.16		621.08	9819.59	48195.2														289.404	550.734														286.609	1739.98
	666.32	2811.52	3818.48		620.08	9678.66	47742.2														289.456	531.87														286.646	1687.81
	670.833	2812.78	3819.76		619.08	10165.3	48154.7														289.509	511.372														286.683	1637.79
	675.343	2812.04	3819.8		618.08	10141.3	47740.9														289.562	489.802														286.72	1589.7
	679.851	2811.7	3819.56		617.08	9331.5	48114.7														289.615	467.719														286.757	1543.32
	684.356	2811.24	3818.3		616.08	9707.33	48525														289.667	445.666														286.793	1498.45
	688.859	2812.32	3819.49		615.08	10279.6	47667.6														289.72	424.15														286.83	1454.89
	693.36	2811.64	3819.21		614.08	10383.4	48437.6														289.773	403.628														286.867	1412.45
	697.858	2812.08	3819.66		613.08	9796.17	48219.9														289.826	384.5														286.904	1370.97
	702.354	2813.84	3819.93		612.08	9670.57	48133.3														289.879	367.096														286.941	1330.28
	706.848	2812.42	3820.16		611.08	9956.51	48047.3														289.931	351.673														286.978	1290.27
	711.339	2813.9	3819.97		610.08	10001	47565.9														289.984	338.415														287.014	1250.82
	715.828	2813.56	3819.29		609.08	10054.9	48208.5														290.037	327.43														287.051	1211.86
	720.315	2813.36	3820.64		608.08	9693.77	47528.4														290.09	318.754														287.088	1173.33
	724.799	2813.34	3820.17		607.08	10077.9	47885.4														290.143	312.36														287.125	1135.2
	729.281	2813.06	3820.91		606.08	10221.9	47939.7														290.195	308.158														287.162	1097.48
	733.76	2813.6	3819.32		605.08	10039	48221.2														290.248	306.011														287.199	1060.17
	738.238	2814.24	3823.16		604.08	10309.5	48341.6														290.301	305.735														287.235	1023.33
	742.713	2814.38	3821.84		603.08	10293.8	48497.3														290.354	307.117														287.272	987.034
	747.185	2813.92	3822.55		602.08	10286.4	47906														290.407	309.917														287.309	951.368
	751.655	2814.18	3821.59		601.08	10176.5	48444														290.459	313.877														287.346	916.44
	756.123	2814.8	3821.12		600.08	9974.67	48144.3														290.512	318.734														287.383	882.377
	760.589	2814.42	3823.17		599.08	10013.2	48557.1														290.565	324.222														287.42	849.316
	765.052	2814.92	3821.58		598.08	10186.2	48008.7														290.618	330.08														287.456	817.404
	769.513	2815.72	3820.5		597.08	10154.5	47450.3														290.671	336.058														287.493	786.796
	773.971	2814.56	3821.1		596.08	10254.6	48283														290.723	341.919														287.53	757.649
	778.427	2815.24	3820.2		595.08	10331.8	47957.9														290.776	347.447														287.567	730.12
	782.881	2816.18	3820.84		594.08	10354.6	48629.6														290.829	352.444														287.604	704.363
	787.333	2816.12	3821.97		593.08	10388.5	48088.9														290.882	356.735														287.64	680.526
	791.782	2816.44	3822.99		592.08	9680.76	48115.7														290.935	360.172														287.677	658.748
	796.229	2816.14	3822.82		591.08	9894.32	48250.7														290.987	362.629														287.714	639.155
	800.673	2816.66	3822.35		590.08	10183.6	48808.5														291.04	364.005														287.751	621.858
	805.116	2816.46	3823.15		589.08	10345.3	48088.7														291.093	364.226														287.788	606.951
	809.556	2817.54	3821.76		588.08	10326.9	48455.9														291.146	363.239														287.825	594.512
	813.993	2816.08	3822.45		587.08	10011.8	47753.6														291.199	361.018														287.861	584.594
	818.429	2817.24	3822.62		586.08	9461.57	48325.7														291.251	357.557														287.898	577.229
	822.862	2818.62	3824.08		585.08	9875.55	48090.8														291.304	352.869														287.935	572.427
	827.292	2818.38	3824.86		584.08	10111.9	48343.6														291.357	346.991														287.972	570.174
	831.721	2818.36	3822.64		583.08	10256.5	48416														291.41	339.972														288.009	570.429
	836.147	2818.46	3825.42		582.08	10162.1	47498.9														291.463	331.88														288.046	573.129
	840.571	2818.22	3824.5		581.08	10097.9	48724.3														291.515	322.794														288.082	578.187
	844.992	2821.34	3824.23		580.08	10253.2	48051.4														291.568	312.805														288.119	585.49
	849.411	2819.24	3824.2		579.08	10426.8	47543.3														291.621	302.015														288.156	594.904
	853.828	2821.38	3825.49		578.08	10221.3	48649.1														291.674	290.53														288.193	606.275
	858.243	2821.64	3828.38		577.08	10047.2	47935.6														291.727	278.462														288.23	619.427
	862.655	2822.64	3826.62		576.08	9740.22	48228														291.779	265.925														288.267	634.167
	867.065	2820.88	3826.42		575.08	9726.99	48039														291.832	253.035														288.303	650.286
	871.473	2819.48	3823.91		574.08	10203.7	48083.9														291.885	239.905														288.34	667.562
	875.878	2819.04	3825.41		573.08	10151.7	48623.4														291.938	226.647														288.377	685.762
	880.281	2818.14	3823.34		572.08	10459.8	48424.4														291.991	213.367														288.414	704.643
	884.682	2818.78	3823.56		571.08	10266.7	48192.4														292.043	200.165														288.451	723.959
	889.081	2819	3825.11		570.08	10126.1	48374.4														292.096	187.135														288.488	743.46
	893.477	2819.2	3825.59		569.08	10100.4	48337.6														292.149	174.361														288.524	762.896
	897.871	2819.96	3824.52		568.08	10387.3	48007.6														292.202	161.92														288.561	782.021
	902.263	2819.94	3825.14		567.08	10628.9	48306.5														292.255	149.88														288.598	800.595
	906.652	2819.42	3825.27		566.08	10458.3	48230.5														292.307	138.297														288.635	818.386
	911.039	2819.44	3825.26		565.08	10085.6	48849														292.36	127.219														288.672	835.176
	915.424	2819.56	3826.38		564.08	10310.5	48512.9														292.413	116.685														288.709	850.758
	919.807	2820.18	3829.04		563.08	9975.32	49125														292.466	106.723														288.745	864.944
	924.187	2820.02	3827.3		562.08	10414.5	48363.8														292.519	97.3528														288.782	877.564
	928.565	2820.78	3826.51		561.08	10635.2	48644.1														292.571	88.5863														288.819	888.47
	932.941	2821.08	3828.64		560.08	10346.5	48811.5														292.624	80.4268														288.856	897.533
	937.314	2821.52	3826.95		559.08	10455.9	49315.9														292.677	72.8712														288.893	904.651
	941.686	2821.02	3829.54		558.08	10246	48873.8														292.73	65.9096														288.93	909.744
	946.054	2821.76	3829.34		557.08	10449.6	48691.3														292.783	59.5272														288.966	912.759
	950.421	2820.64	3829.54		556.08	10462.8	48298														292.835	53.7041														289.003	913.665
	954.786	2821.82	3830.38		555.08	10713.2	48949.2														292.888	48.4169														289.04	912.46
	959.148	2821.36	3830.3		554.08	10806.7	49063.1														292.941	43.6391														289.077	909.163
	963.508	2823.16	3830.46		553.08	10456.9	48891.2														292.994	39.3419														289.114	903.819
	967.866	2822.28	3830.59		552.08	10687.8	48426.2														293.046	35.4949														289.15	896.494
	972.221	2822.96	3831.63		551.08	10574.3	48167.8														293.099	32.0669														289.187	887.276
	976.574	2822.96	3831.02		550.08	10296.7	48717.2														293.152	29.0261														289.224	876.273
	980.925	2824.18	3832.9		549.08	10882.8	49346.8														293.205	26.3411														289.261	863.608
	985.274	2823.7	3832.57		548.08	10889.2	48445														293.258	23.9808														289.298	849.422
	989.62	2823.46	3833.87		547.08	10832.5	48387.8														293.31	21.9154														289.335	833.865
	993.964	2824.1	3833.89		546.08	10778.8	48893.8														293.363	20.1158														289.371	817.102
	998.306	2824.24	3832.91		545.08	10514.4	49010.7														293.416	18.555														289.408	799.302
	1002.65	2825.3	3835.28		544.08	10311.5	47856.2														293.469	17.2071														289.445	780.641
	1006.98	2825.06	3834.89		543.08	10326.6	48039.6														293.522	16.0481														289.482	761.298
	1011.32	2826.92	3834.34		542.08	9857.72	48257.7														293.574	15.056														289.519	741.452
	1015.65	2827.22	3835.65		541.08	10124.6	48099.7														293.627	14.2103														289.556	721.28
	1019.98	2828.14	3837.68		540.08	10202.1	47997.2														293.68	13.4925														289.592	700.954
	1024.31	2828.38	3837.54		539.08	10467	48575														293.733	12.8859														289.629	680.64
	1028.64	2829.1	3841.43		538.08	10385.3	48394.2														293.786	12.3755														289.666	660.497
	1032.96	2830.48	3839.88		537.08	10260.4	48686.5														293.838	11.9478														289.703	640.672
	1037.28	2831.68	3840.17		536.08	10827.9	50049.1														293.891	11.5909														289.74	621.302
	1041.6	2832.92	3842.15		535.08	12564.8	54055.6														293.944	11.2945														289.777	602.512
	1045.92	2831.54	3842.71		534.08	15455	60200.4														293.997	11.0492														289.813	584.411
	1050.24	2835.6	3846.14		533.08	17743.1	62859.5														294.05	10.8471														289.85	567.097
	1054.55	2836.48	3845.87		532.08	16182.9	57690.1														294.102	10.6813														289.887	550.651
	1058.86	2836.58	3848.55		531.08	12709.5	52752														294.155	10.5458														289.924	535.14
	1063.17	2840.6	3850.67		530.08	10599	49135.2														294.208	10.4356														289.961	520.617
	1067.47	2840.66	3849.18		529.08	10028.2	47532.8														294.261	10.3463														289.998	507.119
	1071.78	2841.86	3850.83		528.08	9859.5	47148.7														294.314	10.2743														290.034	494.671
	1076.08	2845.96	3856.88		527.08	9999.68	47303.4														294.366	10.2164														290.071	483.281
	1080.38	2850.16	3856.82		526.08	10223.7	47160.5														294.419	10.17														290.108	472.947
	1084.68	2851.36	3858.36		525.08	9907.32	46894.9														294.472	10.1331														290.145	463.654
	1088.97	2851.46	3862.73		524.08	10217.2	46706														294.525	10.1038														290.182	455.377
	1093.26	2857.22	3865.4		523.08	10172.4	46843.4														294.578	10.0806														290.219	448.081
	1097.56	2858.92	3868.15		522.08	10065.7	47290.1														294.63	10.0624														290.255	441.721
	1101.84	2859.58	3868.61		521.08	9861.18	46919.3														294.683	10.0481														290.292	436.244
	1106.13	2864.14	3873.07		520.08	9962.17	46955.5														294.736	10.0369														290.329	431.594
	1110.41	2861.94	3872.63		519.08	9837.02	47007.6														294.789	10.0282														290.366	427.706
	1114.7	2862.9	3874.01		518.08	9796.06	46769.7														294.842	10.0215														290.403	424.512
	1118.98	2863.36	3874.68		517.08	10155.9	46917														294.894	10.0163														290.44	421.941
	1123.25	2863.88	3875.07		516.08	9508.89	47263														294.947	10.0123														290.476	419.921
	1127.53	2865.28	3872.76		515.08	9686.66	47163.9														295	10.0093														290.513	418.377
	1131.8	2860.72	3875.59		514.08	9787.01	47109.2																													290.55	417.236
	1136.07	2865.7	3873.06		513.08	9977.54	46824.5																													290.587	416.422
	1140.34	2864.48	3876.89		512.08	9858.72	47125																													290.624	415.865
	1144.61	2866.16	3879.48		511.08	10502.1	47010.1																													290.66	415.493
	1148.87	2865.96	3876.66		510.08	10071.9	47047.7																													290.697	415.24
	1153.14	2868.18	3877.2		509.08	10263.2	46882.7																													290.734	415.04
	1157.4	2868.88	3878.54		508.08	10326.6	46853.7																													290.771	414.834
	1161.65	2871.42	3878.31		507.08	9544.3	47019.3																													290.808	414.563
	1165.91	2872.18	3879.28		506.08	10085.8	47382.1																													290.845	414.175
	1170.16	2875.3	3884.16		505.08	10159.1	46878.1																													290.881	413.622
	1174.41	2876.12	3886.1		504.08	10295.1	47635.6																													290.918	412.858
	1178.66	2876.66	3883.36		503.08	10520.2	47095.6																													290.955	411.845
	1182.91	2876.92	3884.19		502.08	10053.7	47210.1																													290.992	410.548
	1187.15	2875.24	3885.81		501.08	9809.42	46953.6																													291.029	408.935
	1191.4	2879.22	3888.87		500.08	10014.7	47275.5																													291.066	406.982
	1195.64	2883.16	3891.77		499.08	9753.53	48021.3																													291.102	404.666
	1199.88	2881.84	3892.63		498.08	10277.4	47210.2																													291.139	401.97
	1204.11	2883.42	3894.75		497.08	10190.6	47246.4																													291.176	398.88
	1208.35	2889.98	3895.94		496.08	10232.7	47546.2																													291.213	395.388
	1212.58	2890.26	3897.75		495.08	9849.27	47614.4																													291.25	391.488
	1216.81	2892.28	3899.78		494.08	10113.9	47798																													291.287	387.178
	1221.03	2891.38	3903.67		493.08	10323.1	47311.5																													291.323	382.458
	1225.26	2893.64	3904.24		492.08	10516.9	46798.2																													291.36	377.334
	1229.48	2899.46	3909.77		491.08	10395	47554.8																													291.397	371.812
	1233.7	2901.62	3914.72		490.08	10477.1	47318.7																													291.434	365.902
	1237.92	2905.68	3918.68		489.08	10776.3	47329.3																													291.471	359.617
	1242.14	2908.04	3924.02		488.08	10577.6	47299.3																													291.508	352.97
	1246.35	2916.56	3930.13		487.08	10459.9	47644.1																													291.544	345.979
	1250.57	2917.34	3931.72		486.08	10202.3	46975.8																													291.581	338.661
	1254.78	2924.54	3942.03		485.08	10358.3	48091.7																													291.618	331.037
	1258.98	2931.6	3949.56		484.08	10438.8	47494.6																													291.655	323.126
	1263.19	2936.5	3952.05		483.08	10276.9	47446.6																													291.692	314.951
	1267.39	2944.02	3960.03		482.08	10126.4	47373.8																													291.729	306.536
	1271.6	2950.02	3968.24		481.08	10422	46873.3																													291.765	297.903
	1275.8	2967.22	3984.78		480.08	10339.3	47204.2																													291.802	289.077
	1279.99	2975.3	3994.42		479.08	10019.8	48262.1																													291.839	280.082
	1284.19	2991	4007.63		478.08	10501.8	47714.1																													291.876	270.943
	1288.38	3006.68	4018.71		477.08	10482.1	47650.3																													291.913	261.686
	1292.57	3028.04	4042.3		476.08	10354.5	47170.8																													291.95	252.334
	1296.76	3052.02	4066.33		475.08	10341.1	47884.3																													291.986	242.912
	1300.95	3073.1	4089.32		474.08	9980.97	47363.3																													292.023	233.444
	1305.13	3103.52	4115.65		473.08	10516.2	47141.1																													292.06	223.953
	1309.31	3146.64	4150.07		472.08	10375.7	47799.7																													292.097	214.463
	1313.49	3189.84	4192.04		471.08	10308.7	48049.2																													292.134	204.996
	1317.67	3247.82	4249.26		470.08	10365.5	48026																													292.17	195.572
	1321.85	3307.08	4296.7		469.08	10296.4	47775.2																													292.207	186.212
	1326.02	3390.32	4381.87		468.08	10374.6	47254																													292.244	176.937
	1330.19	3479.9	4460.42		467.08	10274.8	47015.1																													292.281	167.764
	1334.36	3579.2	4569.02		466.08	10204.2	48201.7																													292.318	158.71
	1338.53	3687	4684.71		465.08	10517.1	47972.8																													292.355	149.793
	1342.7	3779.34	4792.85		464.08	10338.4	47606.8																													292.391	141.026
	1346.86	3863.96	4891.67		463.08	10404.1	47742.8																													292.428	132.425
	1351.02	3869.74	4917.28		462.08	10250.5	47984.8																													292.465	124.002
	1355.18	3855.52	4908.4		461.08	10291.8	47248.4																													292.502	115.768
	1359.34	3796.9	4851.15		460.08	10543.2	47795.2																													292.539	107.734
	1363.49	3706.22	4769.17		459.08	10302.1	47593.8																													292.576	99.9082
	1367.65	3602.88	4650.97		458.08	10285.5	47428.7																													292.612	92.2998
	1371.8	3498.94	4545.48		457.08	10068.7	48405.3																													292.649	84.9151
	1375.94	3408.84	4440.67		456.08	9798.45	47887.5																													292.686	77.7598
	1380.09	3327.42	4356.28		455.08	10372.3	47592.3																													292.723	70.8385
	1384.24	3247.78	4298.4		454.08	10122.3	46915																													292.76	64.1547
	1388.38	3198.96	4238.46		453.08	10314.1	48076.4																													292.797	57.7109
	1392.52	3152.28	4190.38		452.08	10517.7	47713.7																													292.833	51.5086
	1396.66	3110.1	4148.1		451.08	10516.7	47165.5																													292.87	45.5484
	1400.79	3079.84	4115.4		450.08	10192.7	47643.5																													292.907	39.83
	1404.93	3054.88	4090.8		449.08	10725.8	47934.2																													292.944	34.3523
	1409.06	3033.04	4063.79		448.08	10789.8	48652																													292.981	29.1133
	1413.19	3016.64	4041.8		447.08	11016.5	47495.9																													293.018	24.1105
	1417.31	3006.68	4029.82		446.08	10736.2	48804.6																													293.054	19.3405
	1421.44	2991.82	4015.99		445.08	10852.1	48267.3																													293.091	14.7996
	1425.56	2977.82	4003.52		444.08	10464.2	48540.1																													293.128	10.4831
	1429.68	2974.16	3993.55		443.08	10248.3	47294																													293.165	6.38632
	1433.8	2969.32	3985.58		442.08	10561.6	47693																													293.202	2.50379
	1437.92	2965.64	3977.23		441.08	10809.2	48690.9																													293.239	-1.1702
	1442.04	2959.6	3975.41		440.08	10529	47991.8																													293.275	-4.64172
	1446.15	2958.48	3968.01		439.08	10622.8	47957.8																													293.312	-7.91711
	1450.26	2955.52	3965.79		438.08	10245	48851.1																													293.349	-11.0029
	1454.37	2954.78	3962.48		437.08	10670.1	48099.6																													293.386	-13.906
	1458.48	2949.6	3957.79		436.08	10927.5	48404.6																													293.423	-16.6331
	1462.58	2953.92	3958.67		435.08	10989.6	48163.8																													293.46	-19.1912
	1466.68	2950.64	3956.3		434.08	11005.9	47931																													293.496	-21.5874
	1470.78	2951.24	3954.63		433.08	10956.4	48512.1																													293.533	-23.8288
	1474.88	2949.46	3953.18		432.08	10417	47854																													293.57	-25.9223
	1478.98	2949.18	3953.94		431.08	10575.7	48569.3																													293.607	-27.8751
	1483.07	2951.62	3954.41		430.08	10483.2	48226.9																													293.644	-29.6939
	1487.16	2950.38	3954.97		429.08	10602.1	48118.1																													293.68	-31.3856
	1491.25	2949.08	3960.05		428.08	10340.1	48326.5																													293.717	-32.9569
	1495.34	2955.08	3955.63		427.08	10389.9	47840.6																													293.754	-34.4143
	1499.43	2952.58	3956.38		426.08	10669.9	48765.3																													293.791	-35.7642
	1503.51	2960.78	3957.66		425.08	10593.6	48287.4																													293.828	-37.0129
	1507.6	2962.36	3958.88		424.08	11109.8	47379.8																													293.865	-38.1662
	1511.67	2965.46	3964.74		423.08	10936.6	48618.7																													293.901	-39.2302
	1515.75	2969.56	3965.78		422.08	10882.3	48414.3																													293.938	-40.2102
	1519.83	2977.28	3969.5		421.08	11402.5	48099																													293.975	-41.1118
	1523.9	2982.32	3973.98		420.08	10452	48724.5																													294.012	-41.94
	1527.97	2993	3982.63		419.08	10828.8	47398.4																													294.049	-42.6999
	1532.04	3007.76	3985.69		418.08	10845.8	48600.2																													294.086	-43.3961
	1536.11	3017	3996.06		417.08	10724.5	47847.2																													294.122	-44.033
	1540.18	3043.02	4011		416.08	10927.9	48627																													294.159	-44.615
	1544.24	3063.16	4034.03		415.08	11364.7	48104.6																													294.196	-45.1461
	1548.3	3100.9	4052.58		414.08	11353.2	47537.4																													294.233	-45.6301
	1552.36	3141.86	4083.88		413.08	11161.1	48394.8																													294.27	-46.0706
	1556.42	3201.12	4121.13		412.08	11044.7	47482.7																													294.307	-46.4709
	1560.47	3265.52	4169.72		411.08	11060	48722.5																													294.343	-46.8342
	1564.53	3339.5	4241.2		410.08	10985.9	48397.6																													294.38	-47.1636
	1568.58	3439.84	4305.66		409.08	10826.2	48429.5																													294.417	-47.4617
	1572.63	3541.82	4404.8		408.08	11044.9	48445.8																													294.454	-47.7312
	1576.67	3624.84	4480.59		407.08	10919.2	48804.5																													294.491	-47.9746
	1580.72	3729.06	4575.25		406.08	10956.6	48575.5																													294.528	-48.194
	1584.76	3767.06	4639.54		405.08	10699.5	48198.5																													294.564	-48.3916
	1588.8	3792.34	4671.8		404.08	11279.1	48339																													294.601	-48.5693
	1592.84	3749.56	4655.49		403.08	10867.7	48581.7																													294.638	-48.7289
	1596.88	3703.22	4628.06		402.08	11061.3	48646.7																													294.675	-48.872
	1600.92	3622.68	4556		401.08	11138.6	48436.5																													294.712	-49.0003
	1604.95	3557.84	4487.68		400.08	11429	48886.1																													294.749	-49.115
	1608.98	3496.38	4457.39		399.08	11047.8	48773.9																													294.785	-49.2175
	1613.01	3488.86	4425.22		398.08	11310.1	48925.8																													294.822	-49.3089
	1617.03	3438.38	4413.51		397.08	11340.9	48728.6																													294.859	-49.3904
	1621.06	3418.86	4414.71		396.08	11251.8	48838.6																													294.896	-49.463
	1625.08	3391.12	4387.79		395.08	11189	48483.6																													294.933	-49.5275
	1629.1	3329.98	4327.27		394.08	11367	48303																													294.97	-49.5847
	1633.12	3242.76	4247.67		393.08	11202.6	47910.6																													295.006	-49.6354
	1637.14	3169.14	4154.23		392.08	11010.4	48589.9																													295.043	-49.6804
	1641.15	3106.88	4070.53		391.08	11508.1	48703.1																													295.08	-49.7201
	1645.17	3051.88	4021.47		390.08	11294.4	49093.6
	1649.18	3003.76	3979.68		389.08	11278.3	48804.1
	1653.19	2969.24	3954.12		388.08	11246	49346.3
	1657.19	2940.08	3929.09		387.08	11235.5	49211.4
	1661.2	2918.8	3916.38		386.08	11124.2	48745
	1665.2	2903.38	3902.62		385.08	11162.4	48504.1
	1669.2	2890.64	3895.88		384.08	11165.7	48884.8
	1673.2	2879.58	3888.32		383.08	11279.1	48538.6
	1677.2	2869.44	3881.11		382.08	11298	48404.5
	1681.19	2864.7	3875.72		381.08	11240.8	48776.6
	1685.19	2859.18	3870.77		380.08	11237.1	48735.1
	1689.18	2853.86	3867.33		379.08	11078.4	48554.4
	1693.16	2850.24	3860.47		378.08	11036.1	48943.8
	1697.15	2848.06	3857.94		377.08	11251.5	49118.1
	1701.14	2842.68	3858.12		376.08	11644.5	49352.3
	1705.12	2840.76	3856.22		375.08	11270.3	49656.8
	1709.1	2840.72	3853.73		374.08	11616.7	49312.9
	1713.08	2839.38	3851.16		373.08	11258.1	48916.9
	1717.06	2836.82	3850.55		372.08	11381.1	49194.4
	1721.03	2835.66	3849.9		371.08	11292.7	48948.9
	1725	2834.86	3850.03		370.08	11329.7	49804
	1728.97	2834.3	3849.02		369.08	11586.6	48843
	1732.94	2832.9	3851.27		368.08	11919	49538.8
	1736.91	2833.44	3850.05		367.08	12116.9	49158.6
	1740.88	2832.24	3848.59		366.08	12007.4	48743.7
	1744.84	2831.14	3848.07		365.08	11573.3	48914.3
	1748.8	2831.84	3850.84		364.08	12085.9	49812.1
	1752.76	2830.26	3847.93		363.08	12098.3	49629.8
	1756.72	2829.72	3847.28		362.08	11385.4	49087
	1760.67	2829.8	3849.73		361.08	11419.8	49232.8
	1764.62	2828.18	3849.72		360.08	11436.2	48982.9
	1768.58	2828.04	3844.59		359.08	11344.5	49671.2
	1772.52	2827.74	3846.4		358.08	11744.4	49596.2
	1776.47	2827.4	3844.87		357.08	12217.7	49465.7
	1780.42	2826.6	3844.1		356.08	12264.3	49467.2
	1784.36	2828.32	3843.86		355.08	11885.7	48587.3
	1788.3	2827.34	3842.09		354.08	12116.9	49406.9
	1792.24	2825.92	3841.62		353.08	12190.6	49292.6
	1796.18	2825.08	3842.14		352.08	12050.1	49588.9
	1800.11	2824.9	3838.24		351.08	11815	50171.3
	1804.05	2823.94	3839.5		350.08	12083.9	48953.9
	1807.98	2826.26	3840.45		349.08	12316.1	49615.9
	1811.91	2824.34	3837.68		348.08	12625.1	50411.9
	1815.84	2823.64	3837.62		347.08	12660	49726.9
	1819.76	2825.48	3838.36		346.08	12160.9	49829.8
	1823.69	2824.52	3837.59		345.08	12178.3	49221
	1827.61	2824.56	3836.7		344.08	12004.5	49569.9
	1831.53	2824.74	3840.05		343.08	12166.1	49744.1
	1835.45	2824.26	3837.46		342.08	12346.3	50477.9
	1839.36	2824.1	3836.46		341.08	12436.7	49683.9
	1843.28	2824.56	3838.29		340.08	11990.3	49574.4
	1847.19	2824	3835.1		339.08	11926.1	49590.5
	1851.1	2823.9	3835.23		338.08	11873.1	49744
	1855.01	2824.36	3833.89		337.08	11979.6	49081.7
	1858.91	2825.08	3836.36		336.08	12211.6	49904.4
	1862.82	2823.94	3833.33		335.08	11696.5	49110.2
	1866.72	2824.24	3835.07		334.08	11867.8	49215.2
	1870.62	2823.9	3836.84		333.08	11809.9	49600.9
	1874.52	2825.62	3835.58		332.08	11468.4	48922.7
	1878.42	2824.72	3836.27		331.08	11430.5	48879.5
	1882.31	2824.82	3836.78		330.08	11667.4	49343.4
	1886.2	2825.6	3836.78		329.08	12062.8	49162.7
	1890.1	2825.4	3835.13		328.08	11675.1	49822.2
	1893.98	2824.9	3833.84		327.08	12163.2	48987.9
	1897.87	2826.06	3833.85		326.08	11961.8	49324.5
	1901.76	2823.94	3835.43		325.08	11946.3	50032
	1905.64	2824.8	3835.07		324.08	12480.3	50180.4
	1909.52	2824.48	3832.08		323.08	12366.3	50374.2
	1913.4	2824.78	3833.89		322.08	12746.8	50836.3
	1917.28	2824.16	3834.08		321.08	12948.8	50759.2
	1921.15	2822.28	3830.5		320.08	12832.5	51116.6
	1925.03	2823.02	3833.06		319.08	12515.4	51507.5
	1928.9	2823.02	3833.41		318.08	12709	50637.5
	1932.77	2824.86	3834.55		317.08	13404.5	50538.1
	1936.64	2823.36	3834.69		316.08	13086.4	51099.5
	1940.5	2824.12	3832.99		315.08	12991.1	51026.4
	1944.37	2823.64	3834.64		314.08	13471.2	50939.9
	1948.23	2823.5	3834.31		313.08	13024.3	51858.8
	1952.09	2822.98	3833.17		312.08	13192.9	51128.8
	1955.95	2823.56	3832.72		311.08	13091.7	50962.8
	1959.8	2822.62	3836		310.08	13082.9	50364
	1963.66	2824.14	3833.49		309.08	12265.3	49162.2
	1967.51	2823.96	3832.76		308.08	11712.9	49266.2
	1971.36	2822.86	3832.74		307.08	11202.8	47882.4
	1975.21	2823.66	3833.3		306.08	10909.9	47271.9
	1979.06	2822.12	3833.99		305.08	10100.4	47241.8
	1982.9	2824.28	3833.55		304.08	8774.83	46914.9
	1986.75	2824.12	3831.58		303.08	8532.25	45760
	1990.59	2822.92	3832.8		302.08	8693.57	45103.3
	1994.43	2823.34	3833.79		301.08	7715.87	44315.2
	1998.27	2823.9	3831.43		300.08	7132.16	43620.7
	2002.1	2823.36	3833.07		299.08	6876.28	43425.1
	2005.93	2823.82	3832.11		298.08	6636.68	43690.6
	2009.77	2823.2	3833.89		297.08	6855.15	43300.7
	2013.6	2824.12	3833.02		296.08	7394.46	43689.2
	2017.43	2823.54	3833.17		295.08	7264.64	44110.9
	2021.25	2823.88	3832.24		294.08	8005.22	44343.9
	2025.08	2823.66	3834.55		293.08	9097.14	45551
	2028.9	2824.04	3833.61		292.08	10319.1	47338.8
	2032.72	2823.52	3833.33		291.08	11351.6	47714.8
	2036.54	2824.84	3831.95		290.08	11593.2	49146
	2040.35	2824.22	3831.85		289.08	12108.6	50478.7
	2044.17	2822.9	3833.03		288.08	13834.8	53102.9
	2047.98	2822.62	3833.15		287.08	21474.4	63612.9
	2051.79	2822.86	3831.5		286.08	42289.5	94769.4
	2055.6	2824	3830.87		285.08	66036.2	114220
	2059.41	2821.78	3831.17		284.08	52210.1	77146.1
	2063.22	2822.66	3832.76		283.08	15017.9	44624.6
	2067.02	2822.44	3832.1		282.08	2410.04	38040.5
	2070.82	2823.14	3832.43		281.08	1326.46	36873.1
	2074.62	2822.32	3833.06		280.08	822.299	36468.6
	2078.42	2820.24	3832.38		279.08	644.418	36127.9
	2082.22	2821.54	3833.3		278.08	672.119	36239.8
	2086.01	2821.54	3832.13		277.08	552.041	36127.2
	2089.8	2820.54	3830.6		276.08	488.005	36215
	2093.59	2821.54	3829.76		275.08	439.166	35913.9
	2097.38	2821.54	3830.22		274.08	489.856	35957
	2101.17	2822.66	3831.69		273.08	434.964	35751.9
	2104.96	2820.92	3832.07		272.08	397.439	35887.5
	2108.74	2821.66	3830.97		271.08	412.135	35728.7
	2112.52	2822.44	3830.17		270.08	427.151	35956.4
	2116.3	2820.72	3830.96		269.08	414.846	35901.3
	2120.08	2820.9	3829.62		268.08	491.136	35862.8
	2123.85	2820.62	3829.83		267.08	459.804	35801.5
	2127.63	2821	3830.08		266.08	445.298	35877.2
	2131.4	2820.72	3830.63		265.08	414.126	35702.2
	2135.17	2820	3829.41		264.08	404.032	35795.6
	2138.94	2822.02	3831.61		263.08	402.961	35730.5
	2142.71	2820.72	3831.34		262.08	409.444	35921.2
	2146.47	2822.1	3830.69		261.08	435.304	35866.3
	2150.23	2821.44	3829.27		260.08	440.696	35792.8
	2154	2821.18	3831.72		259.08	450.33	35796.4
	2157.76	2819.6	3833.14		258.08	428.752	35826.4
	2161.51	2820.66	3832.1		257.08	439.626	35745.5
	2165.27	2821.34	3832.46		256.08	413.515	35744.3
	2169.02	2822.02	3832.74		255.08	498.589	35640.4
	2172.78	2821.16	3831.02		254.08	409.024	35723.4
	2176.53	2822.04	3829.71		253.08	390.566	35714
	2180.27	2821.68	3829.96		252.08	377.961	35868.1
	2184.02	2821.38	3830.32		251.08	437.415	35707
	2187.77	2821.48	3831.43		250.08	456.973	35829.9
	2191.51	2821.6	3829.43		249.08	401.13	35830.2
	2195.25	2821.86	3829.62		248.08	481.683	35767.1
	2198.99	2821.7	3831.13		247.08	433.113	35925.2
	2202.73	2822.06	3830.99		246.08	497.279	35910.7
	2206.46	2822.06	3830.38		245.08	480.392	35799.1
	2210.2	2822.04	3830.06		244.08	460.934	35548.9
	2213.93	2820.86	3832.93		243.08	393.357	35530.9
	2217.66	2822.78	3829.71		242.08	565.626	35515.5
	2221.39	2821.98	3830.98		241.08	499.53	35636.5
	2225.11	2820.58	3829.82		240.08	382.263	35853.6
	2228.84	2821.84	3829.97		239.08	371.449	35717.3
	2232.56	2822.52	3830.87		238.08	397.759	35600
	2236.28	2822.62	3828.93		237.08	517.717	35553
	2240	2822.84	3832.07		236.08	467.667	35635.8
	2243.72	2822.36	3829.19		235.08	445.868	35702
	2247.43	2820.94	3829.59		234.08	433.603	35606.9
	2251.15	2821.82	3829.26		233.08	413.615	35679.8
	2254.86	2820.72	3829.98		232.08	446.809	35489.1
	2258.57	2822.52	3831.19		231.08	459.454	35841.1
	2262.28	2821.08	3830.37		230.08	416.837	35575.9
	2265.99	2821.72	3830.13		229.08	386.675	35503.7
	2269.69	2821.98	3829.5		228.08	391.497	35525.4
	2273.39	2823.68	3829.22		227.08	465.576	35689.7
	2277.1	2822.78	3829.85		226.08	416.957	35689.9
	2280.8	2822.88	3829.45		225.08	453.802	35539.2
	2284.49	2820.62	3830.33		224.08	441.076	35581.6
	2288.19	2823.54	3829.55		223.08	461.204	35574.4
	2291.88	2822.16	3830.28		222.08	516.657	35559.7
	2295.58	2822.32	3830.26		221.08	497.469	35533.4
	2299.27	2823.34	3831.67		220.08	493.818	35589.7
	2302.96	2823	3829.79		219.08	446.879	35634.3
	2306.64	2823.66	3830.07		218.08	365.376	35644.9
	2310.33	2823.06	3830.78		217.08	365.366	35714.5
	2314.01	2823.64	3833.35		216.08	482.823	35516.2
	2317.69	2824.18	3832.63		215.08	372.279	35541.1
	2321.37	2823.84	3829.89		214.08	397.399	35490.1
	2325.05	2823.06	3833.35		213.08	453.481	35512
	2328.73	2824.82	3833.31		212.08	475.01	35798.5
	2332.4	2824.38	3832.58		211.08	459.164	35710.7
	2336.07	2825.12	3834.06		210.08	403.922	35563.5
	2339.75	2824.92	3833.68		209.08	399.54	35515.6
	2343.42	2825.64	3834.16		208.08	458.193	35544.8
	2347.08	2825.14	3831.66		207.08	491.126	35694.7
	2350.75	2824.92	3832.81		206.08	508.964	35813.7
	2354.41	2826.22	3836.23		205.08	317.687	35440.5
	2358.07	2825.44	3833.16		204.08	387.525	35593.9
	2361.73	2826.78	3833.68		203.08	414.846	35721.1
	2365.39	2827.28	3833.29		202.08	566.377	35686
	2369.05	2826.94	3834.1		201.08	372.049	35477.3
	2372.71	2828.14	3834.99		200.08	385.924	35544.6
	2376.36	2829.54	3835.96		199.08	384.984	35698.8
	2380.01	2829.78	3834.87
	2383.66	2829.8	3836.56
	2387.31	2829.86	3836.17
	2390.95	2830.98	3837.95
	2394.6	2832.52	3837.74
	2398.24	2830.64	3836.96
	2401.88	2833.64	3839.78
	2405.52	2833.94	3840.65
	2409.16	2836.36	3842.34
	2412.8	2836.76	3841.99
	2416.43	2839.3	3843.74
	2420.06	2839.58	3841.93
	2423.69	2841.76	3844.81
	2427.32	2843.32	3845.39
	2430.95	2846.2	3848.14
	2434.57	2847.18	3847.83
	2438.2	2849.12	3850.13
	2441.82	2850.52	3851.64
	2445.44	2850.94	3852.5
	2449.06	2854.94	3851.03
	2452.67	2854.24	3853.78
	2456.29	2855.36	3852.14
	2459.9	2856.58	3857.07
	2463.51	2856.68	3855.38
	2467.12	2855.18	3854.22
	2470.73	2857.94	3854.71
	2474.34	2856.66	3856.74
	2477.94	2855.3	3858.7
	2481.54	2853.9	3854.16
	2485.15	2853.46	3855.47
	2488.74	2852.22	3852.58
	2492.34	2853.48	3853.21
	2495.94	2852.02	3855.45
	2499.53	2853.56	3855.62
	2503.12	2851.58	3855.15
	2506.72	2851.8	3853.24
	2510.3	2852.98	3855.27
	2513.89	2853.2	3853.5
	2517.48	2850.44	3851.84
	2521.06	2850.7	3852.15
	2524.64	2850.46	3853.68
	2528.22	2852.56	3854.15
	2531.8	2853.58	3853.56
	2535.38	2852.72	3855.14
	2538.95	2852.64	3855.34
	2542.53	2853.68	3854.3
	2546.1	2851.7	3856.68
	2549.67	2855.24	3856.3
	2553.24	2855.3	3855.68
	2556.8	2855.86	3856.13
	2560.37	2854.96	3858.89
	2563.93	2858.9	3859.2
	2567.49	2860.2	3860.77
	2571.05	2859.74	3856.75
	2574.61	2861.24	3862.06
	2578.17	2864.12	3862.18
	2581.72	2863.56	3863.86
	2585.28	2868.24	3863.01
	2588.83	2868.5	3867.61
	2592.38	2874.42	3867.79
	2595.93	2876.42	3872.1
	2599.47	2879.68	3872.75
	2603.02	2882.4	3876.07
	2606.56	2887.44	3879.71
	2610.1	2890	3880.96
	2613.64	2896.58	3884.76
	2617.18	2902.9	3889.01
	2620.71	2908.02	3889.08
	2624.25	2917.88	3896.98
	2627.78	2921.1	3906.32
	2631.31	2931.32	3905.88
	2634.84	2945.26	3912.95
	2638.37	2953.68	3922.29
	2641.9	2970.34	3926.23
	2645.42	2982	3938.58
	2648.94	2990.46	3951.83
	2652.46	3012.58	3963.75
	2655.98	3027.44	3973.69
	2659.5	3043.26	3986.83
	2663.02	3070.02	4008.07
	2666.53	3083.4	4017.63
	2670.04	3112.42	4039.68
	2673.56	3134.88	4053.19
	2677.06	3152	4068.33
	2680.57	3169.3	4086.67
	2684.08	3192.14	4105.52
	2687.58	3211.22	4118.64
	2691.09	3225.18	4133.44
	2694.59	3232.4	4130.21
	2698.09	3228.44	4141.95
	2701.58	3240.46	4139.89
	2705.08	3220.88	4132.32
	2708.57	3214.06	4131.28
	2712.07	3213.4	4107.73
	2715.56	3186.44	4095.07
	2719.05	3167.86	4084.76
	2722.54	3147.8	4066.55
	2726.02	3118.72	4051.25
	2729.51	3103.86	4035.83
	2732.99	3086.84	4016.4
	2736.47	3048.1	3998.27
	2739.95	3030.4	3985.21
	2743.43	3017.14	3971.44
	2746.9	2992.88	3956.14
	2750.38	2974.62	3948.29
	2753.85	2962.54	3937.17
	2757.32	2958.9	3926.31
	2760.79	2947.7	3919.09
	2764.26	2927.56	3909.46
	2767.73	2919.76	3902.72
	2771.19	2910.5	3899.53
	2774.65	2901.66	3892.29
	2778.12	2896.74	3886.8
	2781.58	2891.12	3882.81
	2785.03	2884.18	3881.05
	2788.49	2879.82	3877.69
	2791.95	2876.3	3873.66
	2795.4	2872.72	3870.82
	2798.85	2866.38	3873.49
	2802.3	2867.68	3866.85
	2805.75	2863.96	3865.67
	2809.2	2861.68	3866.63
	2812.64	2860.24	3865
	2816.09	2860.26	3861.96
	2819.53	2858.92	3863.03
	2822.97	2856.3	3859.8
	2826.41	2857.32	3862.14
	2829.84	2857.56	3859.3
	2833.28	2853.7	3856.68
	2836.71	2855.02	3863.61
	2840.14	2852.26	3859.59
	2843.58	2852.56	3858.92
	2847	2851.34	3860.01
	2850.43	2852.18	3862.74
	2853.86	2851	3859.16
	2857.28	2852.42	3859.99
	2860.7	2852.76	3861.14
	2864.13	2852.92	3860.7
	2867.54	2854.46	3861.7
	2870.96	2853.34	3861.57
	2874.38	2853.06	3862.15
	2877.79	2854.72	3863.8
	2881.21	2854.16	3862.4
	2884.62	2854.68	3866.85
	2888.03	2856.2	3864.36
	2891.43	2857.9	3865.82
	2894.84	2858.98	3868.48
	2898.25	2860.46	3869.31
	2901.65	2862.66	3869.39
	2905.05	2863.44	3873.18
	2908.45	2864.12	3874.76
	2911.85	2866.48	3874.94
	2915.25	2867.08	3875.42
	2918.64	2869.9	3880.69
	2922.04	2871.88	3883.29
	2925.43	2871.3	3882.41
	2928.82	2871.52	3883.55
	2932.21	2873.98	3885.76
	2935.59	2877.42	3887.65
	2938.98	2874.98	3888.25
	2942.36	2875.14	3890.1
	2945.75	2873.36	3889.28
	2949.13	2875.32	3885.76
	2952.51	2872.32	3888.24
	2955.89	2872.34	3885.9
	2959.26	2867.94	3884.48
	2962.64	2866.68	3880.96
	2966.01	2864.02	3880.12
	2969.38	2861.58	3876.95
	2972.75	2859.98	3875.65
	2976.12	2855.32	3871.57
	2979.49	2853.68	3866.98
	2982.85	2852.14	3864.59
	2986.22	2848.72	3862.26
	2989.58	2846.74	3860.81
	2992.94	2843.66	3855.7
	2996.3	2840.48	3852.75
	2999.65	2839.54	3850.74
	3003.01	2837.72	3849.27
	3006.36	2836.46	3846.39
	3009.72	2834.42	3844.49
	3013.07	2833.4	3845.12
	3016.42	2832.02	3843.43
	3019.77	2831.48	3840.36
	3023.11	2829.98	3838.24
	3026.46	2827.82	3837.42
	3029.8	2828.22	3837.28
	3033.14	2825.7	3837.22
	3036.48	2825.56	3836.21
	3039.82	2825.72	3835.37
	3043.16	2823.12	3833.63
	3046.49	2823.86	3830.98
	3049.83	2823.38	3834.75
	3053.16	2822.68	3831.91
	3056.49	2822.76	3829.34
	3059.82	2820.22	3829.83
	3063.15	2821.04	3830.16
	3066.48	2820.54	3827.9
	3069.8	2819.94	3828.12
	3073.12	2819.7	3828.26
	3076.44	2819.94	3828.13
	3079.76	2819.34	3829.04
	3083.08	2819.56	3827.55
	3086.4	2818.9	3828.14
	3089.72	2818.92	3826.03
	3093.03	2819.86	3827.15
	3096.34	2819.98	3826.5
	3099.65	2817.46	3826.33
	3102.96	2817.96	3827.01
	3106.27	2818.04	3825.5
	3109.58	2817.56	3824.64
	3112.88	2818.34	3825.59
	3116.18	2817.38	3822.44
	3119.49	2817.6	3824.12
	3122.79	2815.74	3824.71
	3126.08	2816.62	3824.78
	3129.38	2816.62	3823.23
	3132.68	2816.66	3824.46
	3135.97	2817.16	3824.16
	3139.26	2815.7	3822.87
	3142.55	2817.06	3822.93
	3145.84	2817.52	3822.59
	3149.13	2816.66	3824.49
	3152.42	2818.56	3823.33
	3155.7	2816.92	3825.35
	3158.99	2816.64	3823.84
	3162.27	2817.34	3825.02
	3165.55	2817.96	3825.2
	3168.83	2817.24	3825.59
	3172.1	2818.16	3826.09
	3175.38	2819	3825.76
	3178.65	2818.98	3825.83
	3181.93	2818.46	3826.08
	3185.2	2818.58	3826.66
	3188.47	2819.66	3826.94
	3191.74	2819.52	3825.71
	3195	2819.92	3826.11
	3198.27	2819.14	3825.55
	3201.53	2820.32	3827.15
	3204.79	2820.32	3825.6
	3208.05	2819.52	3825.86
	3211.31	2819.6	3824.76
	3214.57	2819.64	3826.04
	3217.83	2822.18	3827.12
	3221.08	2821.68	3828.95
	3224.33	2821.58	3827.86
	3227.59	2822.72	3826.11
	3230.84	2823.16	3829.34
	3234.08	2823.2	3828.28
	3237.33	2824.22	3829.11
	3240.58	2824.38	3828.83
	3243.82	2827.04	3829.15
	3247.06	2824.96	3828.62
	3250.3	2824.88	3829.04
	3253.54	2822.58	3827.67
	3256.78	2822.7	3826.06
	3260.02	2822.48	3825.21
	3263.25	2821	3824.06
	3266.49	2820.28	3823.63
	3269.72	2818.74	3820.74
	3272.95	2816.08	3819.09
	3276.18	2814.66	3817.49
	3279.41	2815.04	3819.4
	3282.63	2813.52	3816.5
	3285.86	2812.9	3816.44
	3289.08	2810.66	3816.22
	3292.3	2810.92	3815.61
	3295.52	2810.82	3814.01
	3298.74	2809.84	3814.16
	3301.96	2809.6	3814.43
	3305.18	2809.02	3812.5
	3308.39	2808.24	3814.02
	3311.6	2807.72	3810.71
	3314.81	2807.64	3811.14
	3318.02	2807.94	3812.31
	3321.23	2807.74	3810.73
	3324.44	2806.74	3812.67
	3327.65	2807.2	3809.61
	3330.85	2806.34	3810.82
	3334.05	2807.7	3810.81
	3337.25	2807.06	3809.54
	3340.45	2807.7	3810.52
	3343.65	2805.18	3811.86
	3346.85	2807.06	3809.44
	3350.04	2806.1	3809.82
	3353.24	2805.78	3808.62
	3356.43	2806.14	3809.36
	3359.62	2806.16	3809.68
	3362.81	2806.04	3810.34
	3366	2805.94	3809.14
	3369.18	2805.46	3807.6
	3372.37	2804.76	3809.91
	3375.55	2806.22	3809.24
	3378.74	2805.98	3811.17
	3381.92	2805.12	3808.16
	3385.1	2805.28	3807.2
	3388.27	2805.28	3810.58
	3391.45	2805	3809.97
	3394.62	2804.88	3807.82
	3397.8	2805.54	3809.06
	3400.97	2805.48	3808.92
	3404.14	2806.04	3810.28
	3407.31	2804.72	3808.75
	3410.48	2805.9	3808.55
	3413.64	2805.44	3807.45
	3416.81	2804.9	3809.63
	3419.97	2804.54	3808.53
	3423.13	2804.62	3807.71
	3426.29	2805.18	3807.38
	3429.45	2804.8	3808.51
	3432.61	2805.34	3807.97
	3435.77	2804.56	3807.58
	3438.92	2804.76	3807.78
	3442.07	2805.42	3807.39
	3445.23	2805.5	3807.61
	3448.38	2804.76	3806.7
	3451.52	2805.3	3807.2
	3454.67	2804.1	3806.81
	3457.82	2804.22	3808.22
	3460.96	2803.96	3808.42
	3464.11	2803.16	3805.77
	3467.25	2804.3	3806.73
	3470.39	2804.7	3807.93
	3473.53	2804.42	3807.83
	3476.66	2804.58	3807.41
	3479.8	2803.92	3806.49
	3482.93	2803.84	3806.17
	3486.07	2804.18	3805.38
	3489.2	2804.44	3806.04
	3492.33	2804.1	3807.2
	3495.46	2803.52	3807.07
	3498.59	2803.72	3806.4
	3501.71	2803.58	3806.05
	3504.84	2803.76	3805.92
	3507.96	2804.42	3806.7
	3511.08	2804.06	3805.19
	3514.2	2803.78	3806.55
	3517.32	2803.7	3805.41
	3520.44	2803.16	3806.4
	3523.55	2802.58	3805.78
	3526.67	2803.12	3805.89
	3529.78	2803.42	3804.34
	3532.89	2803.86	3806.12
	3536	2803.78	3806.21
	3539.11	2803.78	3803.7
	3542.22	2803.38	3804.81
	3545.33	2803.06	3805.75
	3548.43	2802.78	3805.99
	3551.54	2803.56	3804.74
	3554.64	2802.52	3804.63
	3557.74	2803.16	3805.05
	3560.84	2802.96	3803.03
	3563.94	2802.98	3804.7
	3567.03	2803.28	3804.56
	3570.13	2802.82	3806.13
	3573.22	2803.2	3803.85
	3576.31	2802.92	3805.28
	3579.4	2803.08	3805.99
	3582.49	2802.36	3804.11
	3585.58	2803.14	3805.31
	3588.67	2803.64	3805.01
	3591.75	2802.62	3803.98
	3594.84	2802.6	3804.84
	3597.92	2802.06	3803.29
	3601	2802.5	3802.55
	3604.08	2802.74	3803.68
	3607.16	2803.36	3803.87
	3610.23	2802.86	3805.17
	3613.31	2803.04	3803.86
	3616.38	2802.22	3803.13
	3619.46	2802.26	3804.23
	3622.53	2801.74	3804.18
	3625.6	2802.84	3803.07
	3628.67	2802.42	3803.42
	3631.73	2802.7	3803.26
	3634.8	2802.36	3803.51
	3637.86	2802.78	3803.17
	3640.93	2801.98	3803.75
	3643.99	2801.82	3804.12
	3647.05	2803.16	3802.5
	3650.11	2802.22	3803.74
	3653.16	2801.3	3803.29
	3656.22	2801.1	3803.48
	3659.28	2801.3	3802.89
	3662.33	2800.82	3803.24
	3665.38	2801.94	3802.41
	3668.43	2801.76	3802.55
	3671.48	2801.78	3801.58
	3674.53	2801.06	3802.12
	3677.58	2801.92	3801.34
	3680.62	2801.1	3801.9
	3683.66	2802.36	3801.27
	3686.71	2801.4	3802
	3689.75	2800.94	3800.37
	3692.79	2801.88	3801.29
	3695.83	2801.6	3801.37
	3698.86	2800.82	3800.73
	3701.9	2801.44	3802.43
	3704.93	2800.66	3802.88
	3707.96	2801.16	3800.98
	3711	2800.06	3802.52
	3714.03	2800.38	3800.44
	3717.05	2801.26	3800.57
	3720.08	2801.26	3800.85
	3723.11	2801.28	3800.05
	3726.13	2800.68	3801.12
	3729.16	2800.36	3801.41
	3732.18	2800.42	3801.01
	3735.2	2799.76	3799.72
	3738.22	2800.32	3800.41
	3741.24	2800.26	3799.34
	3744.25	2800.14	3797.63
	3747.27	2800.38	3800.32
	3750.28	2800.46	3799.99
	3753.29	2799.92	3799.2
	3756.3	2799.54	3798.21
	3759.31	2799.54	3797.92
	3762.32	2798.98	3797.83
	3765.33	2798.5	3798.22
	3768.34	2798.76	3796.36
	3771.34	2797.92	3796.98
[truncated: 7 more columns]

## Sheet: Fig. 3
	Fig. 3c									Fig. 3d				Fig. 3e				Fig. 3f
	X axis	Y axis			X axis	Y axis	X axis	Y axis		X axis	Y1 axis	Y2 axis		X axis	Y axis			X axis	Y axis
	E (V vs. RHE)	CV	Dark	Avg. CV	E (V vs. RHE)	FM/PSK	E (V vs. RHE)	O-BP		Wavelength (nm)	IPCE (%)	Integrated Jsc		E (V vs. RHE)	a-NiFeOx/CP	CP		t (s)	a-NiFeOx/CP
	2.15766	4.44714		4.44714	1.51418	-0.00103	1	-0.01823		300	36.594	0		1.3	0.00798	0		900	1.53547
	2.15266	4.3216		4.3216	1.50918	-0.00115	0.95	-0.01823		320	17.5253	0.000232092		1.305	0.00798	0		1350	1.53546
	2.14766	4.125		4.24135	1.50418	-0.00127	0.9	-0.01823		340	33.7191	0.05325		1.31	0.00798	0		1800	1.53483
	2.14266	3.905		4.11865	1.49918	-0.00143	0.895	-0.01794		360	41.7557	0.16095		1.315	0.00798	0		3600	1.5336
	2.13766	3.795		4.04673	1.49418	-0.00158	0.89	-0.01858		380	43.6596	0.32938		1.32	0.01197	0		5400	1.53277
	2.13266	3.61429		3.94368	1.48918	-0.00178	0.885	-0.01955		400	50.9987	0.53692		1.325	0.01197	0		7200	1.53192
	2.12766	2.80077		3.52423	1.48418	-0.00198	0.88	-0.0208		420	51.9849	0.93819		1.33	0.01197	0		9000	1.53143
	2.12266	2.53846		3.38885	1.47918	-0.00222	0.875	-0.02169		440	49.987	1.36027		1.335	0.01197	0		10800	1.53116
	2.11766	2.31		3.26192	1.47418	-0.0025	0.87	-0.02436		460	51.5791	1.90971		1.34	0.01197	0		12600	1.53099
	2.11266	2.11538		3.16038	1.46918	-0.00277	0.865	-0.02699		480	51.9553	2.52551		1.345	0.01596	0		14400	1.53099
	2.10766	1.92923		3.05462	1.46418	-0.00309	0.86	-0.03075		500	52.0502	3.16217		1.35	0.01596	0		16200	1.531
	2.10266	1.76		2.95308	1.45918	-0.00345	0.855	-0.03521		520	53.0141	3.81728		1.355	0.01596	0		18000	1.5311
	2.09766	1.60769		2.86423	1.45418	-0.00384	0.85	-0.04177		540	50.3961	4.49754		1.36	0.01596	0		19800	1.53128
	2.09266	1.45538		2.77962	1.44918	-0.00428	0.845	-0.04809		560	52.889	5.19725		1.365	0.01596	0		21600	1.53152
	2.08766	1.32		2.70769	1.44418	-0.00471	0.84	-0.05766		580	53.4612	5.9283		1.37	0.01994	0		23400	1.53185
	2.08266	1.18462		2.62308	1.43918	-0.00519	0.835	-0.06836		600	55.4837	6.69125		1.375	0.01994	0		25200	1.53221
	2.07766	1.06615		2.55962	1.43418	-0.00574	0.83	-0.08169		620	48.011	7.43686		1.38	0.01994	0		27000	1.5327
	2.07266	0.95615		2.48346	1.42918	-0.00634	0.825	-0.09932		640	52.2516	8.16342		1.385	0.01994	0		28800	1.53309
	2.06766	0.83769		2.41577	1.42418	-0.00697	0.82	-0.12036		660	49.1043	8.90208		1.39	0.01994	0		30600	1.53362
	2.06266	0.73615		2.36077	1.41918	-0.00764	0.815	-0.14513		680	51.3082	9.66498		1.395	0.02393	0		32400	1.53416
	2.05766	0.62615		2.28885	1.41418	-0.00836	0.81	-0.17615		700	50.9129	10.3902		1.4	0.02393	0.00399		34200	1.53476
	2.05266	0.52462		2.22538	1.40918	-0.00911	0.805	-0.21223		720	38.4763	11.0306		1.405	0.02393	0.00399		36000	1.53546
	2.04766	0.43154		2.17038	1.40418	-0.00994	0.8	-0.25354		740	17.9479	11.4046		1.41	0.02393	0.00399		37800	1.53622
	2.04266	0.33846		2.10692	1.39918	-0.01081	0.795	-0.30008		760	5.82841	11.5798		1.415	0.02792	0.00399		39600	1.53704
	2.03766	0.26231	1.87692	2.06462	1.39418	-0.01172	0.79	-0.35315		780	0.6327	11.6127		1.42	0.02792	0.00399		41400	1.53792
	2.03266	0.18615	1.83462	2.01808	1.38918	-0.01267	0.785	-0.40996		800	0.2491	11.619		1.425	0.02792	0.00399		43200	1.5387
	2.02766	0.10154	1.78462	1.96308	1.38418	-0.0137	0.78	-0.47012						1.43	0.02792	0.00399
	2.02266	0.03385	1.74615	1.92077	1.37918	-0.01477	0.775	-0.53357						1.435	0.03191	0.00399
	2.01766	-0.03385	1.70385	1.87423	1.37418	-0.01592	0.77	-0.59759						1.44	0.03191	0.00399
	2.01266	-0.10154	1.66538	1.83192	1.36918	-0.01711	0.765	-0.66234						1.445	0.03191	0.00399
	2.00766	-0.16077	1.62692	1.78962	1.36418	-0.01838	0.76	-0.72781						1.45	0.0359	0.00798
	2.00266	-0.22846	1.58846	1.74731	1.35918	-0.01968	0.755	-0.79158						1.455	0.0359	0.00798
	1.99766	-0.27923	1.56154	1.71769	1.35418	-0.02107	0.75	-0.85357						1.46	0.0359	0.00798
	1.99266	-0.31308	1.53846	1.69231	1.34918	-0.0225	0.745	-0.91208						1.465	0.0359	0.01197
	1.98766	-0.37231	1.5	1.65	1.34418	-0.024	0.74	-0.96911						1.47	0.03989	0.01197
	1.98266	-0.42308	1.46923	1.61615	1.33918	-0.02558	0.735	-1.02267						1.475	0.03989	0.01596
	1.97766	-0.46538	1.44615	1.59077	1.33418	-0.02721	0.73	-1.07581						1.48	0.03989	0.01994
	1.97266	-0.51615	1.41154	1.55269	1.32918	-0.02891	0.725	-1.12758						1.485	0.04388	0.02792
	1.96766	-0.55846	1.38846	1.52731	1.32418	-0.03069	0.72	-1.17833						1.49	0.04388	0.0359
	1.96266	-0.59231	1.35183	1.50615	1.31918	-0.03251	0.715	-1.2256						1.495	0.04388	0.04787
	1.95766	-0.63462	1.3152	1.48077	1.31418	-0.03442	0.71	-1.27473						1.5	0.04787	0.06382
	1.95266	-0.66846	1.27857	1.45962	1.30918	-0.0364	0.705	-1.32139						1.505	0.04787	0.09174
	1.94766	-0.70231	1.24194	1.43846	1.30418	-0.03846	0.7	-1.36954						1.51	0.05185	0.13961
	1.94266	-0.73615	1.2053	1.41731	1.29918	-0.04059	0.695	-1.4164						1.515	0.05185	0.21141
	1.93766	-0.77846	1.16867	1.38769	1.29418	-0.04281	0.69	-1.46504						1.52	0.05185	0.31113
	1.93266	-0.80385	1.13204	1.375	1.28918	-0.04515	0.685	-1.51304						1.525	0.05584	0.43877
	1.92766	-0.82923	1.09541	1.36231	1.28418	-0.04756	0.68	-1.5618						1.53	0.05584	0.6063
	1.92266	-0.85462	1.05878	1.34115	1.27918	-0.05006	0.675	-1.60667						1.535	0.05983	0.81372
	1.91766	-0.88846	1.02215	1.32423	1.27418	-0.05267	0.67	-1.65438						1.54	0.05983	1.06901
	1.91266	-0.91385	0.98551	1.30308	1.26918	-0.05537	0.665	-1.70026						1.545	0.06382	1.36817
	1.90766	-0.93923	0.94888	1.28615	1.26418	-0.05814	0.66	-1.75085						1.55	0.06382	1.70323
	1.90266	-0.95615	0.91225	1.27769	1.25918	-0.06103	0.655	-1.7971						1.555	0.06781	2.0702
	1.89766	-0.98154	0.87562	1.24808	1.25418	-0.06404	0.65	-1.84566						1.56	0.06781	2.4651
	1.89266	-0.99846	0.83899	1.22269	1.24918	-0.06713	0.645	-1.89166						1.565	0.0718	2.87994
	1.88766	-1.02385	0.80236	1.18885	1.24418	-0.07034	0.64	-1.93758						1.57	0.0718	3.3227
	1.88266	-1.04077	0.76573	1.15923	1.23918	-0.07366	0.635	-1.98266						1.575	0.07579	3.78141
	1.87766	-1.06615	0.72909	1.11269	1.23418	-0.07707	0.63	-2.02671						1.58	0.07978	4.26007
	1.87266	-1.08308	0.7	1.07038	1.22918	-0.08059	0.625	-2.07098						1.585	0.07978	4.7507
	1.86766	-1.1	0.67091	1.03231	1.22418	-0.08428	0.62	-2.11605						1.59	0.08377	5.25728
	1.86266	-1.11692	0.64181	0.98154	1.21918	-0.08804	0.615	-2.15743						1.595	0.08775	5.77583
	1.85766	-1.13385	0.61272	0.92654	1.21418	-0.09192	0.61	-2.19849						1.6	0.09174	6.31033
	1.85266	-1.15077	0.58362	0.87154	1.20918	-0.09592	0.605	-2.23602						1.605	0.09174	6.84882
	1.84766	-1.16769	0.55453	0.81231	1.20418	-0.10004	0.6	-2.2736						1.61	0.09573	7.39928
	1.84266	-1.18462	0.54987	0.74885	1.19918	-0.10428	0.595	-2.30776						1.615	0.09972	7.95772
	1.83766	-1.20154	0.5214	0.68538	1.19418	-0.10867	0.59	-2.3425						1.62	0.10371	8.52014
	1.83266	-1.21846	0.49293	0.62192	1.18918	-0.11323	0.585	-2.37764						1.625	0.1077	9.09852
	1.82766	-1.22692	0.46446	0.55846	1.18418	-0.1179	0.58	-2.41079						1.63	0.11169	9.68488
	1.82266	-1.25231	0.43599	0.48231	1.17918	-0.12273	0.575	-2.44046						1.635	0.11568	10.2832
	1.81766	-1.26923	0.40752	0.41885	1.17418	-0.12776	0.57	-2.46855						1.64	0.11966	10.9134
	1.81266	-1.29462	0.37905	0.34692	1.16918	-0.13299	0.565	-2.49517						1.645	0.12365	11.5118
	1.80766	-1.31154	0.35058	0.27923	1.16418	-0.1383	0.56	-2.52107						1.65	0.12764	12.1061
	1.80266	-1.32846	0.32211	0.21577	1.15918	-0.14376	0.555	-2.54539						1.655	0.13163	12.7164
	1.79766	-1.35385	0.29364	0.14385	1.15418	-0.1495	0.55	-2.56621						1.66	0.13562	13.3386
	1.79266	-1.37923	0.28473	0.07615	1.14918	-0.15545	0.545	-2.58571						1.665	0.1436	13.9689
	1.78766	-1.40462	0.27146	0.00846	1.14418	-0.1615	0.54	-2.60475						1.67	0.14759	14.5911
	1.78266	-1.44692	0.25819	-0.06346	1.13918	-0.16764	0.535	-2.61475						1.675	0.15556	15.2214
	1.77766	-1.48077	0.24492	-0.13115	1.13418	-0.17398	0.53	-2.62301						1.68	0.15955	15.8636
	1.77266	-1.52308	0.23165	-0.19885	1.12918	-0.18044	0.525	-2.62762						1.685	0.16753	16.4938
	1.76766	-1.57385	0.21838	-0.26654	1.12418	-0.18701	0.52	-2.63459						1.69	0.17152	17.156
	1.76266	-1.62462	0.20511	-0.33846	1.11918	-0.1939	0.515	-2.63952						1.695	0.1795	17.7982
	1.75766	-1.67538	0.19184	-0.40615	1.11418	-0.20103	0.51	-2.6413						1.7	0.18748	18.4324
	1.75266	-1.73462	0.17857	-0.47385	1.10918	-0.20836	0.505	-2.64044						1.705	0.19545	19.0746
	1.74766	-1.80231	0.1653	-0.54577	1.10418	-0.21588	0.5	-2.64104						1.71	0.20343	19.7487
	1.74266	-1.87	0.15203	-0.60923	1.09918	-0.22356	0.495	-2.64147						1.715	0.21141	20.4029
	1.73766	-1.93769	0.13876	-0.68115	1.09418	-0.23137	0.49	-2.6411						1.72	0.22337	21.069
	1.73266	-2.00538	0.12549	-0.74885	1.08918	-0.23913	0.485	-2.64004						1.725	0.23135	21.7032
	1.72766	-2.08154	0.12298	-0.81654	1.08418	-0.24693	0.48	-2.64251						1.73	0.24332	22.4013
	1.72266	-2.15769	0.12047	-0.88423	1.07918	-0.25481	0.475	-2.64108						1.735	0.25529	23.0435
	1.71766	-2.22538	0.11795	-0.94769	1.07418	-0.26281	0.47	-2.64679						1.74	0.26725	23.7096
	1.71266	-2.30154	0.11544	-1.01538	1.06918	-0.27089	0.465	-2.64865						1.745	0.27922	24.4117
	1.70766	-2.36923	0.11293	-1.07885	1.06418	-0.27925	0.46	-2.64735						1.75	0.29118	25.0858
	1.70266	-2.44538	0.11042	-1.14654	1.05918	-0.2878	0.455	-2.64815						1.755	0.30714	25.8117
	1.69766	-2.51308	0.10791	-1.20577	1.05418	-0.29655	0.45	-2.64689						1.76	0.31911	26.4579
	1.69266	-2.58923	0.10539	-1.265	1.04918	-0.30547	0.445	-2.64316						1.765	0.33506	27.1121
	1.68766	-2.65692	0.10288	-1.32	1.04418	-0.31509	0.44	-2.64088						1.77	0.35102	27.8181
	1.68266	-2.72462	0.10037	-1.37077	1.03918	-0.32511	0.435	-2.63791						1.775	0.37096	28.4643
	1.67766	-2.80077	0.09786	-1.43423	1.03418	-0.33521	0.43	-2.63458						1.78	0.38692	29.1504
	1.67266	-2.85154	0.09535	-1.48923	1.02918	-0.34582	0.425	-2.63465						1.785	0.40686	29.8405
	1.66766	-2.92769	0.09283	-1.54846	1.02418	-0.35683								1.79	0.4268	30.5186
	1.66266	-2.98692	0.09032	-1.59923	1.01918	-0.36752								1.795	0.44675	31.1807
	1.65766	-3.05462	0.08781	-1.64577	1.01418	-0.37798								1.8	0.46669	31.8947
	1.65266	-3.12231	0.0853	-1.70077	1.00918	-0.38875								1.805	0.49063	32.5927
	1.64766	-3.19	0.08279	-1.74731	1.00418	-0.39996								1.81	0.51456	33.2469
	1.64266	-3.24077	0.08027	-1.78962	0.99918	-0.41172								1.815	0.53849	33.8771
	1.63766	-3.3	0.07776	-1.82346	0.99418	-0.42321								1.82	0.56243	34.639
	1.63266	-3.37615	0.07525	-1.87423	0.98918	-0.43461								1.825	0.59035	35.2692
	1.62766	-3.43538	0.07274	-1.92077	0.98418	-0.4461								1.83	0.61428	36.0032
	1.62266	-3.47769	0.07023	-1.94615	0.97918	-0.45766								1.835	0.6422	36.7132
	1.61766	-3.54538	0.06771	-1.98846	0.97418	-0.46927								1.84	0.67012	37.4033
	1.61266	-3.60462	0.0652	-2.02654	0.96918	-0.48087								1.845	0.69805	38.1731
	1.60766	-3.67231	0.06269	-2.07308	0.96418	-0.49236								1.85	0.72996	38.8751
	1.60266	-3.74	0.06018	-2.12385	0.95918	-0.50396								1.855	0.76187	39.5812
	1.59766	-3.80769	0.05767	-2.17038	0.95418	-0.51545								1.86	0.79378	40.2353
	1.59266	-3.87538	0.05515	-2.21269	0.94918	-0.52681								1.865	0.82569	40.8775
	1.58766	-3.92615	0.05264	-2.26346	0.94418	-0.5381								1.87	0.86159	41.5038
	1.58266	-3.98538	0.05013	-2.30577	0.93918	-0.54931								1.875	0.89749	42.146
	1.57766	-4.03615	0.04762	-2.33962	0.93418	-0.56032								1.88	0.93339	42.8201
	1.57266	-4.10385	0.04511	-2.38192	0.92918	-0.57172								1.885	0.96929	43.6258
	1.56766	-4.16308	0.04259	-2.42423	0.92418	-0.58352								1.89	1.00917	44.3797
	1.56266	-4.22231	0.04008	-2.45808	0.91918	-0.59552								1.895	1.04906	45.0259
	1.55766	-4.30692	0.03757	-2.50462	0.91418	-0.60756								1.9	1.09294	45.8875
	1.55266	-4.34923	0.03506	-2.54269	0.90918	-0.6204
	1.54766	-4.40846	0.03255	-2.59346	0.90418	-0.63414
	1.54266	-4.47615	0.03003	-2.64423	0.89918	-0.648
	1.53766	-4.53538	0.02752	-2.68231	0.89418	-0.66384
	1.53266	-4.61154	0.02501	-2.73731	0.88918	-0.67881
	1.52766	-4.66231	0.0225	-2.77962	0.88418	-0.69307
	1.52266	-4.73	0.01999	-2.81769	0.87918	-0.70895
	1.51766	-4.78077	0.01747	-2.85154	0.87418	-0.72392
	1.51266	-4.84	0.01496	-2.88115	0.86918	-0.73893
	1.50766	-4.90769	0.01245	-2.94885	0.86418	-0.75442
	1.50266	-4.97538	0.00994	-2.99115	0.85918	-0.76907
	1.49766	-5.01769	0.00743	-3.01654	0.85418	-0.78333
	1.49266	-5.06	0.00491	-3.04615	0.84918	-0.79838
	1.48766	-5.12769	0.0024	-3.08423	0.84418	-0.81402
	1.48266	-5.18692	-0.00011	-3.11385	0.83918	-0.82903
	1.47766	-5.23769	-0.00262	-3.14346	0.83418	-0.84384
	1.47266	-5.28	-0.00513	-3.18577	0.82918	-0.8598
	1.46766	-5.33923	-0.00765	-3.22385	0.82418	-0.87446
	1.46266	-5.37308	-0.01016	-3.245	0.81918	-0.8882
	1.45766	-5.43231	-0.01267	-3.28731	0.81418	-0.90388
	1.45266	-5.49154	-0.01518	-3.32962	0.80918	-0.91952
	1.44766	-5.55077	-0.01769	-3.36769	0.80418	-0.9343
	1.44266	-5.58462	-0.02021	-3.39731	0.79918	-0.94804
	1.43766	-5.63538	-0.02272	-3.43115	0.79418	-0.96095
	1.43266	-5.68615	-0.02523	-3.47346	0.78918	-0.97683
	1.42766	-5.72	-0.02774	-3.49038	0.78418	-0.9939
	1.42266	-5.75385	-0.03025	-3.51154	0.77918	-1.01149
	1.41766	-5.80462	-0.03277	-3.54115	0.77418	-1.02962
	1.41266	-5.85538	-0.03528	-3.575	0.76918	-1.04844
	1.40766	-5.87231	-0.03779	-3.58769	0.76418	-1.06523
	1.40266	-5.93154	-0.0403	-3.63846	0.75918	-1.08004
	1.39766	-5.95692	-0.04281	-3.65538	0.75418	-1.09442
	1.39266	-5.99077	-0.04533	-3.685	0.74918	-1.10982
	1.38766	-6.05	-0.00769	-3.73577	0.74418	-1.12729
	1.38266	-6.07538	-0.00769	-3.76962	0.73918	-1.14269
	1.37766	-6.10077	-0.00769	-3.78654	0.73418	-1.15707
	1.37266	-6.11769	-0.00769	-3.795	0.72918	-1.17176
	1.36766	-6.12615	-0.00769	-3.80346	0.72418	-1.18673
	1.36266	-6.16	-0.01538	-3.82462	0.71918	-1.20063
	1.35766	-6.21077	-0.01538	-3.85	0.71418	-1.21754
	1.35266	-6.25308	-0.01538	-3.87538	0.70918	-1.2358
	1.34766	-6.27	-0.01538	-3.88808	0.70418	-1.25358
	1.34266	-6.27	-0.01538	-3.89231	0.69918	-1.27228
	1.33766	-6.31231	-0.01538	-3.91769	0.69418	-1.2899
	1.33266	-6.35462	-0.02308	-3.94308	0.68918	-1.30895
	1.32766	-6.38	-0.02308	-3.95577	0.68418	-1.32685
	1.32266	-6.38846	-0.02308	-3.96423	0.67918	-1.34404
	1.31766	-6.40538	-0.02308	-3.97692	0.67418	-1.36234
	1.31266	-6.41385	-0.02308	-3.98538	0.66918	-1.38242
	1.30766	-6.43077	-0.02308	-3.99808	0.66418	-1.40218
	1.30266	-6.46462	-0.03077	-4.01923	0.65918	-1.42059
	1.29766	-6.46462	-0.03077	-4.02346	0.65418	-1.44
	1.29266	-6.49	-0.03077	-4.04038	0.64918	-1.4583
	1.28766	-6.49846	-0.03077	-4.04885	0.64418	-1.47739
	1.28266	-6.51538	-0.03077	-4.06154	0.63918	-1.49588
	1.27766	-6.54077	-0.03077	-4.07846	0.63418	-1.51842
	1.27266	-6.57462	-0.03077	-4.09962	0.62918	-1.53921
	1.26766	-6.60846	-0.03077	-4.12077	0.62418	-1.56111
	1.26266	-6.62538	-0.03846	-4.13346	0.61918	-1.58293
	1.25766	-6.62538	-0.03846	-4.13769	0.61418	-1.60451
	1.25266	-6.63385	-0.03846	-4.14615	0.60918	-1.62594
	1.24766	-6.65923	-0.03846	-4.16308	0.60418	-1.64349
	1.24266	-6.66769	-0.03846	-4.17154	0.59918	-1.65952
	1.23766	-6.68462	-0.03846	-4.18423	0.59418	-1.67628
	1.23266	-6.70154	-0.03846	-4.19692	0.58918	-1.69335
	1.22766	-6.69308	-0.03846	-4.19692	0.58418	-1.71042
	1.22266	-6.72692	-0.03846	-4.21808	0.57918	-1.7282
	1.21766	-6.76923	-0.03846	-4.24346	0.57418	-1.74859
	1.21266	-6.80308	-0.04615	-4.26462	0.56918	-1.76578
	1.20766	-6.81154	-0.04615	-4.27308	0.56418	-1.78123
	1.20266	-6.84538	-0.04615	-4.29423	0.55918	-1.79747
	1.19766	-6.87923	-0.04615	-4.31538	0.55418	-1.81529
	1.19266	-6.86231	-0.04615	-4.31115	0.54918	-1.83382
	1.18766	-6.87077	-0.04615	-4.31962	0.54418	-1.85089
	1.18266	-6.91308	-0.04615	-4.345	0.53918	-1.86962
	1.17766	-6.89615	-0.04615	-4.34077	0.53418	-1.88598
	1.17266	-6.91308	-0.04615	-4.35346	0.52918	-1.90158
	1.16766	-6.93846	-0.04615	-4.37038	0.52418	-1.91798
	1.16266	-6.96385	-0.04615	-4.38731	0.51918	-1.93628
	1.15766	-6.98077	-0.04615	-4.40423	0.51418	-1.95477
	1.15266	-7.00615	-0.04615	-4.42538	0.50918	-1.97378
	1.14766	-7.03154	-0.05385	-4.44654	0.50418	-1.99228
	1.14266	-7.03154	-0.05385	-4.455	0.49918	-2.00871
	1.13766	-7.04846	-0.05385	-4.47192	0.49418	-2.02634
	1.13266	-7.07385	-0.05385	-4.49308	0.48918	-2.04404
	1.12766	-7.08231	-0.05385	-4.50577	0.48418	-2.06103
	1.12266	-7.08231	-0.05385	-4.51423	0.47918	-2.07786
	1.11766	-7.10769	-0.05385	-4.53538	0.47418	-2.09628
	1.11266	-7.15	-0.05385	-4.565	0.46918	-2.11711
	1.10766	-7.17538	-0.05385	-4.58615	0.46418	-2.13473
	1.10266	-7.21769	-0.05385	-4.61577	0.45918	-2.15172
	1.09766	-7.26	-0.05385	-4.64538	0.45418	-2.16665
	1.09266	-7.29385	-0.05385	-4.67077	0.44918	-2.18198
	1.08766	-7.31077	-0.05385	-4.68769	0.44418	-2.19683
	1.08266	-7.32769	-0.05385	-4.70462	0.43918	-2.21164
	1.07766	-7.32769	-0.05385	-4.71308	0.43418	-2.22471
	1.07266	-7.31923	-0.06154	-4.71731	0.42918	-2.23897
	1.06766	-7.35308	-0.06154	-4.74269	0.42418	-2.25347
	1.06266	-7.36154	-0.06154	-4.75538	0.41918	-2.2642
	1.05766	-7.37846	-0.06154	-4.77231	0.41418	-2.27402
	1.05266	-7.40385	-0.06154	-4.79346	0.40918	-2.28436
	1.04766	-7.40385	-0.06154	-4.80192	0.40418	-2.29434
	1.04266	-7.42077	-0.06154	-4.81885	0.39918	-2.3078
	1.03766	-7.44615	-0.06154	-4.84	0.39418	-2.32127
	1.03266	-7.44615	-0.06154	-4.84846	0.38918	-2.33034
	1.02766	-7.47154	-0.06154	-4.86962	0.38418	-2.34776
	1.02266	-7.49692	-0.06154	-4.89077	0.37918	-2.36602
	1.01766	-7.51385	-0.06154	-4.90769	0.37418	-2.3825
	1.01266	-7.55615	-0.06154	-4.93731	0.36918	-2.39461
	1.00766	-7.59846	-0.06154	-4.96692	0.36418	-2.40745
	1.00266	-7.62385	-0.06154	-4.98808	0.35918	-2.41976
	0.99766	-7.64923	-0.06154	-5.00923	0.35418	-2.43576
	0.99266	-7.64923	-0.06154	-5.01769	0.34918	-2.44875
	0.98766	-7.68308	-0.06923	-5.04308	0.34418	-2.45941
	0.98266	-7.66615	-0.06923	-5.04308	0.33918	-2.46875
	0.97766	-7.69154	-0.06923	-5.06423	0.33418	-2.47881
	0.97266	-7.72538	-0.06923	-5.08962	0.32918	-2.49683
	0.96766	-7.74231	-0.06923	-5.10654	0.32418	-2.5116
	0.96266	-7.76769	-0.06923	-5.12769	0.31918	-2.52475
	0.95766	-7.81	-0.06923	-5.15731	0.31418	-2.53663
	0.95266	-7.83538	-0.06923	-5.17846	0.30918	-2.54519
	0.94766	-7.88615	-0.06923	-5.21231	0.30418	-2.55612
	0.94266	-7.92	-0.06923	-5.23769	0.29918	-2.56812
	0.93766	-7.90308	-0.06923	-5.23769	0.29418	-2.5842
	0.93266	-7.92846	-0.06923	-5.25885	0.28918	-2.59814
	0.92766	-7.95385	-0.06923	-5.28	0.28418	-2.60891
	0.92266	-7.95385	-0.06923	-5.28846	0.27918	-2.61842
	0.91766	-7.98769	-0.06923	-5.31385	0.27418	-2.62733
	0.91266	-7.98769	-0.06923	-5.32231	0.26918	-2.64075
	0.90766	-8.02154	-0.06923	-5.35615	0.26418	-2.65065
	0.90266	-8.03846	-0.06923	-5.38154	0.25918	-2.65909
	0.89766	-8.06385	-0.06923	-5.41115	0.25418	-2.66804
	0.89266	-8.05538	-0.06923	-5.42385	0.24918	-2.67731
	0.88766	-8.09769	-0.06923	-5.46192	0.24418	-2.68602
	0.88266	-8.14	-0.06923	-5.5	0.23918	-2.69248
	0.87766	-8.14	-0.06923	-5.51692	0.23418	-2.70135
	0.87266	-8.15692	-0.06923	-5.54231	0.22918	-2.71109
	0.86766	-8.17385	-0.06923	-5.56769	0.22418	-2.72127
	0.86266	-8.18231	-0.06923	-5.58885	0.21918	-2.73149
	0.85766	-8.22462	-0.07692	-5.62692	0.21418	-2.74455
	0.85266	-8.23308	-0.07692	-5.64808	0.20918	-2.75758
	0.84766	-8.24154	-0.07692	-5.66923	0.20418	-2.76816
	0.84266	-8.27538	-0.07692	-5.70308	0.19918	-2.77881
	0.83766	-8.28385	-0.07692	-5.72423	0.19418	-2.78768
	0.83266	-8.29231	-0.07692	-5.74538	0.18918	-2.80444
	0.82766	-8.34308	-0.07692	-5.78769	0.18418	-2.81517
	0.82266	-8.39385	-0.07692	-5.83	0.17918	-2.82455
	0.81766	-8.38538	-0.07692	-5.84269	0.17418	-2.83335
	0.81266	-8.42769	-0.07692	-5.88077	0.16918	-2.8404
	0.80766	-8.43615	-0.07692	-5.90192	0.16418	-2.84598
	0.80266	-8.46154	-0.07692	-5.93154	0.15918	-2.85271
	0.79766	-8.49538	-0.07692	-5.96538	0.15418	-2.86135
	0.79266	-8.52923	-0.07692	-5.99923	0.14918	-2.87216
	0.78766	-8.55462	-0.07692	-6.02885	0.14418	-2.88337
	0.78266	-8.58	-0.07692	-6.05846	0.13918	-2.89358
	0.77766	-8.63077	-0.07692	-6.10077	0.13418	-2.90958
	0.77266	-8.67308	-0.07692	-6.13885	0.12918	-2.91853
	0.76766	-8.72385	-0.07692	-6.18115	0.12418	-2.92661
	0.76266	-8.77462	-0.07692	-6.22346	0.11918	-2.93842
	0.75766	-8.75769	-0.07692	-6.23192	0.11418	-2.94772
	0.75266	-8.75769	-0.07692	-6.24885	0.10918	-2.95529
	0.74766	-8.77462	-0.07692	-6.27423	0.10418	-2.96261
	0.74266	-8.79154	-0.07692	-6.29962	0.09918	-2.97505
	0.73766	-8.82538	-0.07692	-6.33346	0.09418	-2.9882
	0.73266	-8.85077	-0.07692	-6.36308	0.08918	-3.00075
	0.72766	-8.84231	-0.07692	-6.37577	0.08418	-3.01192
	0.72266	-8.87615	-0.07692	-6.40962	0.07918	-3.02519
	0.71766	-8.91846	-0.07692	-6.44769	0.07418	-3.0381
	0.71266	-8.91	-0.07692	-6.46038	0.06918	-3.04907
	0.70766	-8.96077	-0.07692	-6.50269	0.06418	-3.06206
	0.70266	-8.98615	-0.07692	-6.53231	0.05918	-3.07794
	0.69766	-9.00308	-0.07692	-6.55769	0.05418	-3.09212
	0.69266	-9.03692	-0.07692	-6.59154	0.04918	-3.10436
	0.68766	-9.05385	-0.07692	-6.61692	0.04418	-3.1158
	0.68266	-9.05385	-0.07692	-6.63385	0.03918	-3.12855
	0.67766	-9.10462	-0.07692	-6.68462	0.03418	-3.13956
	0.67266	-9.12154	-0.07692	-6.71846	0.02918	-3.15295
	0.66766	-9.15538	-0.07692	-6.76077	0.02418	-3.16717
	0.66266	-9.14692	-0.07692	-6.78192	0.01918	-3.18075
	0.65766	-9.17231	-0.07692	-6.82	0.01418	-3.1924
	0.65266	-9.17231	-0.07692	-6.84538	0.00918	-3.2057
	0.64766	-9.21462	-0.07692	-6.89192	0.00418	-3.21905
	0.64266	-9.24	-0.07692	-6.93	-0.000824	-3.23267
	0.63766	-9.24	-0.07692	-6.95538	-0.00582	-3.2495
	0.63266	-9.25692	-0.08462	-6.98923	-0.01082	-3.26661
	0.62766	-9.28231	-0.08462	-7.02731	-0.01582	-3.284
	0.62266	-9.30769	-0.08462	-7.06538	-0.02082	-3.30206
	0.61766	-9.29923	-0.08462	-7.08654	-0.02582	-3.31889
	0.61266	-9.35846	-0.08462	-7.14154	-0.03082	-3.33366
	0.60766	-9.38385	-0.08462	-7.17962	-0.03582	-3.34566
	0.60266	-9.37538	-0.08462	-7.20077	-0.04082	-3.36166
	0.59766	-9.39231	-0.08462	-7.23462	-0.04582	-3.37846
	0.59266	-9.40923	-0.08462	-7.26846	-0.05082	-3.39747
	0.58766	-9.43462	-0.08462	-7.30654	-0.05582	-3.41774
	0.58266	-9.40923	-0.08462	-7.31923	-0.06082	-3.44048
	0.57766	-9.44308	-0.08462	-7.36154	-0.06582	-3.46388
	0.57266	-9.48538	-0.08462	-7.40808	-0.07082	-3.4878
	0.56766	-9.48538	-0.08462	-7.43346	-0.07582	-3.51149
	0.56266	-9.52769	-0.08462	-7.48	-0.08082	-3.5343
	0.55766	-9.54462	-0.08462	-7.51385	-0.08582	-3.55996
	0.55266	-9.51077	-0.08462	-7.52231	-0.09082	-3.58594
	0.54766	-9.53615	-0.08462	-7.56038	-0.09582	-3.61331
	0.54266	-9.57846	-0.08462	-7.60692	-0.10082	-3.64095
	0.53766	-9.57846	-0.08462	-7.63231	-0.10582	-3.6638
	0.53266	-9.60385	-0.08462	-7.67038	-0.11082	-3.68693
	0.52766	-9.61231	-0.08462	-7.7	-0.11582	-3.71406
	0.52266	-9.60385	-0.08462	-7.72115	-0.12082	-3.73263
	0.51766	-9.65462	-0.08462	-7.77192	-0.12582	-3.75061
	0.51266	-9.64615	-0.08462	-7.79308	-0.13082	-3.77101
	0.50766	-9.64615	-0.08462	-7.81846	-0.13582	-3.79699
	0.50266	-9.67154	-0.08462	-7.85654	-0.14082	-3.82214
	0.49766	-9.69692	-0.08462	-7.89462	-0.14582	-3.84717
	0.49266	-9.72231	-0.08462	-7.93269	-0.15082	-3.8695
	0.48766	-9.75615	-0.08462	-7.975	-0.15582	-3.89537
	0.48266	-9.77308	-0.08462	-8.00885	-0.16082	-3.92349
	0.47766	-9.78154	-0.08462	-8.03846	-0.16582	-3.95339
	0.47266	-9.80692	-0.08462	-8.07654	-0.17082	-3.98396
	0.46766	-9.83231	-0.08462	-8.11462	-0.17582	-4.00721
	0.46266	-9.84923	-0.08462	-8.14846	-0.18082	-4.03172
	0.45766	-9.86615	-0.08462	-8.18231	-0.18582	-4.05877
	0.45266	-9.92538	-0.08462	-8.23731	-0.19082	-4.08804
	0.44766	-9.95923	-0.08462	-8.27962	-0.19582	-4.11929
	0.44266	-9.97615	-0.08462	-8.31346	-0.20082	-4.14792
	0.43766	-9.95077	-0.08462	-8.32615	-0.20582	-4.17651
	0.43266	-9.97615	-0.08462	-8.36423	-0.21082	-4.2025
	0.42766	-9.97615	-0.08462	-8.38962	-0.21582	-4.2318
	0.42266	-10.0439	-0.08462	-8.44885	-0.22082	-4.26214
	0.41766	-10.0439	-0.08462	-8.47423	-0.22582	-4.29489
	0.41266	-10.0861	-0.08462	-8.52077	-0.23082	-4.32685
	0.40766	-10.1285	-0.08462	-8.56731	-0.23582	-4.35327
	0.40266	-10.1369	-0.08462	-8.59692	-0.24082	-4.3844
	0.39766	-10.1877	-0.08462	-8.64769	-0.24582	-4.41857
	0.39266	-10.1877	-0.08462	-8.67308	-0.25082	-4.4537
	0.38766	-10.2723	-0.08462	-8.74077	-0.25582	-4.48915
	0.38266	-10.2723	-0.08462	-8.76615	-0.26082	-4.52526
	0.37766	-10.2723	-0.08462	-8.79154	-0.26582	-4.56069
	0.37266	-10.3062	-0.08462	-8.83385	-0.27082	-4.58949
	0.36766	-10.3062	-0.08462	-8.85923	-0.27582	-4.6187
	0.36266	-10.3146	-0.08462	-8.88885	-0.28082	-4.64326
	0.35766	-10.3569	-0.08462	-8.93538	-0.28582	-4.67407
	0.35266	-10.3654	-0.08462	-8.965	-0.29082	-4.71267
	0.34766	-10.3823	-0.08462	-8.99885	-0.29582	-4.75121
	0.34266	-10.4331	-0.08462	-9.04962	-0.30082	-4.78451
	0.33766	-10.4585	-0.08462	-9.08769	-0.30582	-4.81631
	0.33266	-10.4585	-0.08462	-9.11308	-0.31082	-4.83947
	0.32766	-10.4585	-0.08462	-9.13846	-0.31582	-4.86778
	0.32266	-10.5092	-0.09231	-9.18923	-0.32082	-4.9
	0.31766	-10.5261	-0.09231	-9.22308	-0.32582	-4.9349
	0.31266	-10.5515	-0.09231	-9.26115	-0.33082	-4.9711
	0.30766	-10.6108	-0.09231	-9.31615	-0.33582	-5.00874
	0.30266	-10.6277	-0.09231	-9.35	-0.34082	-5.04298
	0.29766	-10.6362	-0.09231	-9.37962	-0.34582	-5.07974
	0.29266	-10.67	-0.09231	-9.42192	-0.35082	-5.11932
	0.28766	-10.7208	-0.09231	-9.47269	-0.35582	-5.16154
	0.28266	-10.7377	-0.09231	-9.50654	-0.36082	-5.20378
	0.27766	-10.7377	-0.09231	-9.53192	-0.36582	-5.24642
	0.27266	-10.7631	-0.09231	-9.57	-0.37082	-5.28659
	0.26766	-10.7631	-0.09231	-9.59538	-0.37582	-5.32522
	0.26266	-10.78	-0.09231	-9.62923	-0.38082	-5.35583
	0.25766	-10.7715	-0.09231	-9.65038	-0.38582	-5.38436
	0.25266	-10.8477	-0.09231	-9.71385	-0.39082	-5.4227
	0.24766	-10.9069	-0.09231	-9.76885	-0.39582	-5.46507
	0.24266	-10.8985	-0.09231	-9.79	-0.40082	-5.50862
	0.23766	-10.9069	-0.09231	-9.81962	-0.40582	-5.54216
	0.23266	-10.9238	-0.09231	-9.85346	-0.41082	-5.5744
	0.22766	-10.9492	-0.09231	-9.89154	-0.41582	-5.61018
	0.22266	-10.9662	-0.09231	-9.92538	-0.42082	-5.65535
	0.21766	-10.9831	-0.09231	-9.95923	-0.42582	-5.69159
	0.21266	-10.9831	-0.09231	-9.98462	-0.43082	-5.73126
	0.20766	-10.9915	-0.09231	-10.0142	-0.43582	-5.7664
	0.20266	-11.0423	-0.09231	-10.065	-0.44082	-5.80574
	0.19766	-11.0508	-0.09231	-10.0946	-0.44582	-5.8379
	0.19266	-11.0338	-0.09231	-10.1115	-0.45082	-5.87684
	0.18766	-11.11	-0.09231	-10.175	-0.45582	-5.91694
	0.18266	-11.1269	-0.09231	-10.2088	-0.46082	-5.94187
	0.17766	-11.1185	-0.09231	-10.23	-0.46582	-5.96615
	0.17266	-11.1608	-0.09231	-10.2765	-0.47082	-6.01127
	0.16766	-11.1777	-0.09231	-10.3104	-0.47582	-6.06311
	0.16266	-11.2454	-0.09231	-10.3696	-0.48082	-6.13314
	0.15766	-11.1946	-0.09231	-10.3696	-0.48582	-6.2128
	0.15266	-11.2285	-0.09231	-10.4119	-0.49082	-6.22933
	0.14766	-11.2623	-0.09231	-10.4542	-0.49582	-6.272
	0.14266	-11.2538	-0.09231	-10.4754
	0.13766	-11.2538	-0.09231	-10.5008
	0.13266	-11.2708	-0.09231	-10.5346
	0.12766	-11.2962	-0.09231	-10.5727
	0.12266	-11.2962	-0.09231	-10.5981
	0.11766	-11.3215	-0.09231	-10.6277
	0.11266	-11.3385	-0.09231	-10.6531
	0.10766	-11.3469	-0.09231	-10.6742
	0.10266	-11.3808	-0.09231	-10.7081
	0.09766	-11.3723	-0.09231	-10.7208
	0.09266	-11.4231	-0.09231	-10.7631
	0.08766	-11.3808	-0.09231	-10.7589
	0.08266	-11.4231	-0.09231	-10.7969
	0.07766	-11.4315	-0.09231	-10.8181
	0.07266	-11.4146	-0.09231	-10.8265
	0.06766	-11.4823	-0.09231	-10.8773
	0.06266	-11.4823	-0.09231	-10.8942
	0.05766	-11.4485	-0.09231	-10.8942
	0.05266	-11.4992	-0.09231	-10.9365
	0.04766	-11.5161	-0.09231	-10.9619
	0.04266	-11.5754	-0.09231	-11.0085
	0.03766	-11.5415	-0.1	-11.0085
	0.03266	-11.5331	-0.1	-11.0212
	0.02766	-11.5838	-0.1	-11.0635
	0.02266	-11.6008	-0.1	-11.0889
	0.01766	-11.6092	-0.1	-11.11
	0.01266	-11.55	-0.1	-11.0973
	0.00766	-11.6346	-0.1	-11.1565
	0.00266	-11.6177	-0.1	-11.165
	-0.00234	-11.66	-0.1	-11.2031
	-0.00734	-11.6938	-0.1	-11.2369
	-0.01234	-11.6515	-0.1	-11.2327
	-0.01734	-11.6854	-0.1	-11.2665
	-0.02234	-11.6769	-0.1	-11.2792
	-0.02734	-11.7108	-0.1	-11.3131
	-0.03234	-11.7615	-0.1	-11.3554
	-0.03734	-11.7954	-0.1	-11.3892
	-0.04234	-11.7615	-0.1	-11.3892
	-0.04734	-11.7531	-0.1	-11.4019
	-0.05234	-11.8039	-0.1	-11.4442
	-0.05734	-11.7785	-0.1	-11.4485
	-0.06234	-11.8039	-0.1	-11.4781
	-0.06734	-11.8715	-0.1	-11.5289
	-0.07234	-11.8377	-0.1	-11.5289
	-0.07734	-11.8631	-0.1	-11.5585
	-0.08234	-11.88	-0.1	-11.5838
	-0.08734	-11.9392	-0.1	-11.6304
	-0.09234	-11.9308	-0.1	-11.6431
	-0.09734	-11.9646	-0.1	-11.6769
	-0.10234	-11.9561	-0.1	-11.6896
	-0.10734	-12.0492	-0.1	-11.7531
	-0.11234	-12.0323	-0.1	-11.7615
	-0.11734	-12.0238	-0.1	-11.7742
	-0.12234	-12.0577	-0.1	-11.8081
	-0.12734	-12.0492	-0.1	-11.825
	-0.13234	-12.0662	-0.1	-11.8715
	-0.13734	-12.0662	-0.1	-11.88
	-0.14234	-12.1423	-0.1	-11.9223
	-0.14734	-12.1254	-0.1	-11.9435
	-0.15234	-12.1931	-0.1	-11.99
	-0.15734	-12.1761	-0.1	-11.99
	-0.16234	-12.1677	-0.1	-12.0154
	-0.16734	-12.1761	-0.1	-12.0238
	-0.17234	-12.1677	-0.1	-12.0492
	-0.17734	-12.2608	-0.10769	-12.1042
	-0.18234	-12.2523	-0.10769	-12.1042
	-0.18734	-12.2354	-0.10769	-12.1339
	-0.19234	-12.2777	-0.10769	-12.1635
	-0.19734	-12.32	-0.10769	-12.2015
	-0.20234	-12.3538	-0.10769	-12.2185
	-0.20734	-12.3962	-0.10769	-12.2608
	-0.21234	-12.4215	-0.10769	-12.2777
	-0.21734	-12.4385	-0.10769	-12.3073
	-0.22234	-12.4723	-0.10769	-12.3327
	-0.22734	-12.4977	-0.10769	-12.3665
	-0.23234	-12.4639	-0.10769	-12.3708
	-0.23734	-12.54	-0.10769	-12.4215
	-0.24234	-12.54	-0.10769	-12.4258
	-0.24734	-12.5231	-0.10769	-12.43
	-0.25234	-12.6161	-0.10769	-12.5061
	-0.25734	-12.5992	-0.10769	-12.4977
	-0.26234	-12.6077	-0.10769	-12.5315
	-0.26734	-12.6246	-0.10769	-12.5442
	-0.27234	-12.6923	-0.10769	-12.5781
	-0.27734	-12.6754	-0.10769	-12.5908
	-0.28234	-12.7262	-0.10769	-12.6204
	-0.28734	-12.7262	-0.10769	-12.6288
	-0.29234	-12.7431	-0.10769	-12.6458
	-0.29734	-12.7685	-0.10769	-12.6669
	-0.30234	-12.8192	-0.10769	-12.7135
	-0.30734	-12.8531	-0.10769	-12.7388
	-0.31234	-12.8361	-0.10769	-12.76
	-0.31734	-12.87	-0.10769	-12.7812
	-0.32234	-12.8531	-0.10769	-12.7812
	-0.32734	-12.9292	-0.10769	-12.8404
	-0.33234	-12.9377	-0.10769	-12.8446
	-0.33734	-12.9292	-0.10769	-12.8531
	-0.34234	-12.9969	-0.10769	-12.8911
	-0.34734	-12.9969	-0.10769	-12.9123
	-0.35234	-13.0392	-0.10769	-12.9461
	-0.35734	-13.0477	-0.10769	-12.9631
	-0.36234	-13.0815	-0.10769	-12.9842
	-0.36734	-13.0815	-0.10769	-12.9969
	-0.37234	-13.1323	-0.10769	-13.0392
	-0.37734	-13.1238	-0.10769	-13.0477
	-0.38234	-13.1408	-0.10769	-13.0646
	-0.38734	-13.1831	-0.10769	-13.09
	-0.39234	-13.1662	-0.10769	-13.0985
	-0.39734	-13.2169	-0.10769	-13.1365
	-0.40234	-13.2254	-0.10769	-13.1704
	-0.40734	-13.2931	-0.10769	-13.2211
	-0.41234	-13.31	-0.10769	-13.2296
	-0.41734	-13.3608	-0.10769	-13.2635
	-0.42234	-13.3185	-0.10769	-13.2592
	-0.42734	-13.3354	-0.10769	-13.2804
	-0.43234	-13.3862	-0.10769	-13.3142
	-0.43734	-13.4115	-0.10769	-13.3523
	-0.44234	-13.42	-0.10769	-13.3565
	-0.44734	-13.4792	-0.10769	-13.3904
	-0.45234	-13.4538	-0.10769	-13.3988
	-0.45734	-13.5808	-0.10769	-13.4962
	-0.46234	-13.53	-0.10769	-13.475
	-0.46734	-13.5554	-0.10769	-13.4919
	-0.47234	-13.5808	-0.10769	-13.5089
	-0.47734	-13.5977	-0.10769	-13.5723
	-0.48234	-13.64	-0.10769	-13.6061
	-0.48734	-13.6823	-0.10769	-13.64
	-0.49234	-13.6485	-0.10769	-13.6442
	-0.49734	-13.7077	-0.10769	--
	-0.50234	-13.7077	-0.10769	--
	-0.49734	-13.6738		--
	-0.49234	-13.64		--
	-0.48734	-13.5977		--
	-0.48234	-13.5723		--
	-0.47734	-13.5469		--
	-0.47234	-13.4369		--
	-0.46734	-13.4285		--
	-0.46234	-13.42		--
	-0.45734	-13.4115		--
	-0.45234	-13.3438		--
	-0.44734	-13.2931		--
	-0.44234	-13.2931		--
	-0.43734	-13.3015		--
	-0.43234	-13.2254		--
	-0.42734	-13.2423		--
	-0.42234	-13.2		--
	-0.41734	-13.1662		--
	-0.41234	-13.1492		--
	-0.40734	-13.1154		--
	-0.40234	-13.1492		--
	-0.39734	-13.0562		--
	-0.39234	-13.0308		--
	-0.38734	-12.9885		--
	-0.38234	-12.9969		--
	-0.37734	-12.9461		--
	-0.37234	-12.9715		--
	-0.36734	-12.9123		--
	-0.36234	-12.8785		--
	-0.35734	-12.8869		--
	-0.35234	-12.8531		--
	-0.34734	-12.8277		--
	-0.34234	-12.7854		--
	-0.33734	-12.7769		--
	-0.33234	-12.7515		--
	-0.32734	-12.7515		--
	-0.32234	-12.6838		--
	-0.31734	-12.7092		--
	-0.31234	-12.6923		--
	-0.30734	-12.6246		--
	-0.30234	-12.6077		--
	-0.29734	-12.5654		--
	-0.29234	-12.5485		--
	-0.28734	-12.5061		--
	-0.28234	-12.5315		--
	-0.27734	-12.5146		--
	-0.27234	-12.4639		--
	-0.26734	-12.4639		--
	-0.26234	-12.4554		--
	-0.25734	-12.3962		--
	-0.25234	-12.3962		--
	-0.24734	-12.3115		--
	-0.24234	-12.3369		--
	-0.23734	-12.2777		--
	-0.23234	-12.3031		--
	-0.22734	-12.2354		--
	-0.22234	-12.1761		--
	-0.21734	-12.1931		--
	-0.21234	-12.1339		--
	-0.20734	-12.1254		--
	-0.20234	-12.0831		--
	-0.19734	-12.0831		--
	-0.19234	-12.0492		--
	-0.18734	-12.0323		--
	-0.18234	-11.9561		--
	-0.17734	-11.9477		--
	-0.17234	-11.9308		--
	-0.16734	-11.8715		--
	-0.16234	-11.8631		--
	-0.15734	-11.7869		--
	-0.15234	-11.8039		--
	-0.14734	-11.7615		--
	-0.14234	-11.6938		--
	-0.13734	-11.7023		--
	-0.13234	-11.6769		--
	-0.12734	-11.6008		--
	-0.12234	-11.5585		--
	-0.11734	-11.5246		--
	-0.11234	-11.4908		--
	-0.10734	-11.4569		--
	-0.10234	-11.4231		--
	-0.09734	-11.3892		--
	-0.09234	-11.3554		--
	-0.08734	-11.3215		--
	-0.08234	-11.2877		--
	-0.07734	-11.2538		--
	-0.07234	-11.22		--
	-0.06734	-11.1861		--
	-0.06234	-11.1523		--
	-0.05734	-11.1185		--
	-0.05234	-11.0846		--
	-0.04734	-11.0508		--
	-0.04234	-11.0169		--
	-0.03734	-10.9831		--
	-0.03234	-10.9492		--
	-0.02734	-10.9154		--
	-0.02234	-10.8815		--
	-0.01734	-10.8477		--
	-0.01234	-10.8139		--
	-0.00734	-10.78		--
	-0.00234	-10.7462		--
	0.00266	-10.7123		--
	0.00766	-10.6785		--
	0.01266	-10.6446		--
	0.01766	-10.6108		--
	0.02266	-10.5769		--
	0.02766	-10.5431		--
	0.03266	-10.5092		--
	0.03766	-10.4754		--
	0.04266	-10.4415		--
	0.04766	-10.4077		--
	0.05266	-10.3738		--
	0.05766	-10.34		--
	0.06266	-10.3062		--
	0.06766	-10.2723		--
	0.07266	-10.2385		--
	0.07766	-10.2046		--
	0.08266	-10.1708		--
	0.08766	-10.1369		--
	0.09266	-10.1031		--
	0.09766	-10.0692		--
	0.10266	-10.0354		--
	0.10766	-10.0015		--
	0.11266	-9.96769		--
	0.11766	-9.93385		--
	0.12266	-9.9		--
	0.12766	-9.84923		--
	0.13266	-9.79846		--
	0.13766	-9.74769		--
	0.14266	-9.69692		--
	0.14766	-9.64615		--
	0.15266	-9.59538		--
	0.15766	-9.54462		--
	0.16266	-9.49385		--
	0.16766	-9.44308		--
	0.17266	-9.39231		--
	0.17766	-9.34154		--
	0.18266	-9.29077		--
	0.18766	-9.24		--
	0.19266	-9.18923		--
	0.19766	-9.13846		--
	0.20266	-9.08769		--
	0.20766	-9.03692		--
	0.21266	-8.98615		--
	0.21766	-8.93538		--
	0.22266	-8.88462		--
	0.22766	-8.83385		--
	0.23266	-8.78308		--
	0.23766	-8.73231		--
	0.24266	-8.68154		--
	0.24766	-8.63077		--
	0.25266	-8.58		--
	0.25766	-8.52923		--
	0.26266	-8.47846		--
	0.26766	-8.42769		--
	0.27266	-8.37692		--
	0.27766	-8.32615		--
	0.28266	-8.27538		--
	0.28766	-8.22462		--
	0.29266	-8.17385		--
	0.29766	-8.12308		--
	0.30266	-8.07231		--
	0.30766	-8.02154		--
	0.31266	-7.97077		--
	0.31766	-7.92		--
	0.32266	-7.86923		--
	0.32766	-7.81846		--
	0.33266	-7.76769		--
	0.33766	-7.71692		--
	0.34266	-7.66615		--
	0.34766	-7.61538		--
	0.35266	-7.56462		--
	0.35766	-7.51385		--
	0.36266	-7.46308		--
	0.36766	-7.41231		--
	0.37266	-7.36154		--
	0.37766	-7.31077		--
	0.38266	-7.26		--
	0.38766	-7.20923		--
	0.39266	-7.15846		--
	0.39766	-7.10769		--
	0.40266	-7.05692		--
	0.40766	-7.00615		--
	0.41266	-6.95538		--
	0.41766	-6.90462		--
	0.42266	-6.85385		--
	0.42766	-6.80308		--
	0.43266	-6.75231		--
	0.43766	-6.70154		--
	0.44266	-6.65077		--
	0.44766	-6.6		--
	0.45266	-6.54923		--
	0.45766	-6.49846		--
	0.46266	-6.44769		--
	0.46766	-6.39692		--
	0.47266	-6.34615		--
	0.47766	-6.29538		--
	0.48266	-6.24462		--
	0.48766	-6.19385		--
	0.49266	-6.14308		--
	0.49766	-6.09231		--
	0.50266	-6.04154		--
	0.50766	-5.99077		--
	0.51266	-5.94		--
	0.51766	-5.88923		--
	0.52266	-5.83846		--
	0.52766	-5.78769		--
	0.53266	-5.73692		--
	0.53766	-5.68615		--
	0.54266	-5.63538		--
	0.54766	-5.58462		--
	0.55266	-5.53385		--
	0.55766	-5.48308		--
	0.56266	-5.43231		--
	0.56766	-5.38154		--
	0.57266	-5.33077		--
	0.57766	-5.28		--
	0.58266	-5.22923		--
	0.58766	-5.17846		--
	0.59266	-5.12769		--
	0.59766	-5.07692		--
	0.60266	-5.02615		--
	0.60766	-4.97538		--
	0.61266	-4.92462		--
	0.61766	-4.87385		--
	0.62266	-4.82308		--
	0.62766	-4.77231		--
	0.63266	-4.72154		--
	0.63766	-4.67077		--
	0.64266	-4.62		--
	0.64766	-4.56923		--
	0.65266	-4.51846		--
	0.65766	-4.46769		--
	0.66266	-4.41692		--
	0.66766	-4.36615		--
	0.67266	-4.31538		--
	0.67766	-4.26462		--
	0.68266	-4.21385		--
	0.68766	-4.18		--
	0.69266	-4.14615		--
	0.69766	-4.11231		--
	0.70266	-4.07846		--
	0.70766	-4.04462		--
	0.71266	-4.01077		--
	0.71766	-3.97692		--
	0.72266	-3.94308		--
	0.72766	-3.90923		--
	0.73266	-3.87538		--
	0.73766	-3.84154		--
	0.74266	-3.80769		--
	0.74766	-3.77385		--
	0.75266	-3.74		--
	0.75766	-3.70615		--
	0.76266	-3.67231		--
	0.76766	-3.63846		--
	0.77266	-3.60462		--
	0.77766	-3.57077		--
	0.78266	-3.53692		--
	0.78766	-3.50308		--
	0.79266	-3.46923		--
	0.79766	-3.43538		--
	0.80266	-3.40154		--
	0.80766	-3.36769		--
	0.81266	-3.33385		--
	0.81766	-3.3		--
	0.82266	-3.26615		--
	0.82766	-3.23231		--
	0.83266	-3.19846		--
	0.83766	-3.16462		--
	0.84266	-3.13077		--
	0.84766	-3.09692		--
	0.85266	-3.06308		--
	0.85766	-3.02923		--
	0.86266	-2.99538		--
	0.86766	-2.96154		--
	0.87266	-2.92769		--
	0.87766	-2.89385		--
	0.88266	-2.86		--
	0.88766	-2.82615		--
	0.89266	-2.79231		--
	0.89766	-2.75846		--
	0.90266	-2.72462		--
	0.90766	-2.69077		--
	0.91266	-2.65692		--
	0.91766	-2.64		--
	0.92266	-2.62308		--
	0.92766	-2.60615		--
	0.93266	-2.58923		--
	0.93766	-2.57231		--
	0.94266	-2.55538		--
	0.94766	-2.53846		--
	0.95266	-2.52154		--
	0.95766	-2.50462		--
	0.96266	-2.48769		--
	0.96766	-2.47077		--
	0.97266	-2.45385		--
	0.97766	-2.43692		--
	0.98266	-2.42		--
	0.98766	-2.40308		--
	0.99266	-2.38615		--
	0.99766	-2.36923		--
	1.00266	-2.35231		--
	1.00766	-2.33538		--
	1.01266	-2.31846		--
	1.01766	-2.30154		--
	1.02266	-2.28462		--
	1.02766	-2.26769		--
	1.03266	-2.25077		--
	1.03766	-2.23385		--
	1.04266	-2.21692		--
	1.04766	-2.2		--
	1.05266	-2.18308		--
	1.05766	-2.16615		--
	1.06266	-2.14923		--
	1.06766	-2.13231		--
	1.07266	-2.11538		--
	1.07766	-2.09846		--
	1.08266	-2.08154		--
	1.08766	-2.06462		--
	1.09266	-2.04769		--
	1.09766	-2.03077		--
	1.10266	-2.01385		--
	1.10766	-1.99692		--
	1.11266	-1.98		--
	1.11766	-1.96308		--
	1.12266	-1.94615		--
	1.12766	-1.92923		--
	1.13266	-1.91231		--
	1.13766	-1.89538		--
	1.14266	-1.87846		--
	1.14766	-1.86154		--
	1.15266	-1.84462		--
	1.15766	-1.82769		--
	1.16266	-1.81077		--
	1.16766	-1.80231		--
	1.17266	-1.79385		--
	1.17766	-1.78538		--
	1.18266	-1.77692		--
	1.18766	-1.76846		--
	1.19266	-1.76		--
	1.19766	-1.75154		--
	1.20266	-1.74308		--
	1.20766	-1.73462		--
	1.21266	-1.72615		--
	1.21766	-1.71769		--
	1.22266	-1.70923		--
	1.22766	-1.70077		--
	1.23266	-1.69231		--
	1.23766	-1.68385		--
	1.24266	-1.67538		--
	1.24766	-1.66692		--
	1.25266	-1.65846		--
	1.25766	-1.65		--
	1.26266	-1.64154		--
	1.26766	-1.63308		--
	1.27266	-1.62462		--
	1.27766	-1.61615		--
	1.28266	-1.60769		--
	1.28766	-1.59923		--
	1.29266	-1.59077		--
	1.29766	-1.58231		--
	1.30266	-1.57385		--
	1.30766	-1.56538		--
	1.31266	-1.55692		--
	1.31766	-1.54846		--
	1.32266	-1.54		--
	1.32766	-1.53154		--
	1.33266	-1.52308		--
	1.33766	-1.51462		--
	1.34266	-1.50615		--
	1.34766	-1.49769		--
	1.35266	-1.48923		--
	1.35766	-1.48077		--
	1.36266	-1.47231		--
	1.36766	-1.46385		--
	1.37266	-1.53154		--
	1.37766	-1.48923		--
	1.38266	-1.47231		--
	1.38766	-1.42154		--
	1.39266	-1.37923		--
	1.39766	-1.35385		--
	1.40266	-1.34538		--
	1.40766	-1.30308		--
	1.41266	-1.29462		--
	1.41766	-1.27769		--
	1.42266	-1.26923		--
	1.42766	-1.26077		--
	1.43266	-1.26077		--
	1.43766	-1.22692		--
	1.44266	-1.21		--
	1.44766	-1.18462		--
	1.45266	-1.16769		--
	1.45766	-1.14231		--
	1.46266	-1.11692		--
	1.46766	-1.10846		--
	1.47266	-1.09154		--
	1.47766	-1.04923		--
	1.48266	-1.04077		--
	1.48766	-1.04077		--
	1.49266	-1.03231		--
	1.49766	-1.01538		--
	1.50266	-1.00692		--
	1.50766	-0.99		--
	1.51266	-0.92231		--
	1.51766	-0.92231		--
	1.52266	-0.90538		--
	1.52766	-0.89692		--
	1.53266	-0.86308		--
	1.53766	-0.82923		--
	1.54266	-0.81231		--
	1.54766	-0.77846		--
	1.55266	-0.73615		--
	1.55766	-0.70231		--
	1.56266	-0.69385		--
	1.56766	-0.68538		--
	1.57266	-0.66		--
	1.57766	-0.64308		--
	1.58266	-0.62615		--
	1.58766	-0.60077		--
	1.59266	-0.55		--
	1.59766	-0.53308		--
	1.60266	-0.50769		--
	1.60766	-0.47385		--
	1.61266	-0.44846		--
	1.61766	-0.43154		--
	1.62266	-0.41462		--
	1.62766	-0.40615		--
	1.63266	-0.37231		--
	1.63766	-0.34692		--
	1.64266	-0.33846		--
	1.64766	-0.30462		--
	1.65266	-0.27923		--
	1.65766	-0.23692		--
	1.66266	-0.21154		--
	1.66766	-0.16923		--
	1.67266	-0.12692		--
	1.67766	-0.06769		--
	1.68266	-0.01692		--
	1.68766	0.01692		--
	1.69266	0.05923		--
	1.69766	0.10154		--
	1.70266	0.15231		--
	1.70766	0.21154		--
	1.71266	0.27077		--
	1.71766	0.33		--
	1.72266	0.38923		--
	1.72766	0.44846		--
	1.73266	0.50769		--
	1.73766	0.57538		--
	1.74266	0.65154		--
	1.74766	0.71077		--
	1.75266	0.78692		--
	1.75766	0.86308		--
	1.76266	0.94769		--
	1.76766	1.04077		--
	1.77266	1.12538		--
	1.77766	1.21846		--
	1.78266	1.32		--
	1.78766	1.42154		--
	1.79266	1.53154		--
	1.79766	1.64154		--
	1.80266	1.76		--
	1.80766	1.87		--
	1.81266	1.98846		--
	1.81766	2.10692		--
	1.82266	2.21692		--
	1.82766	2.34385		--
	1.83266	2.46231		--
	1.83766	2.57231		--
	1.84266	2.68231		--
	1.84766	2.79231		--
	1.85266	2.89385		--
	1.85766	2.98692		--
	1.86266	3.08		--
	1.86766	3.16462		--
	1.87266	3.22385		--
	1.87766	3.29154		--
	1.88266	3.35923		--
	1.88766	3.40154		--
	1.89266	3.44385		--
	1.89766	3.47769		--
	1.90266	3.51154		--
	1.90766	3.51154		--
	1.91266	3.52		--
	1.91766	3.53692		--
	1.92266	3.53692		--
	1.92766	3.55385		--
	1.93266	3.55385		--
	1.93766	3.55385		--
	1.94266	3.57077		--
	1.94766	3.57923		--
	1.95266	3.59615		--
	1.95766	3.58769		--
	1.96266	3.60462		--
	1.96766	3.61308		--
	1.97266	3.62154		--
	1.97766	3.64692		--
	1.98266	3.65538		--
	1.98766	3.67231		--
	1.99266	3.69769		--
	1.99766	3.71462		--
	2.00266	3.72308		--
	2.00766	3.74		--
	2.01266	3.76538		--
	2.01766	3.78231		--
	2.02266	3.80769		--
	2.02766	3.82462		--
	2.03266	3.85		--
	2.03766	3.86692		--
	2.04266	3.87538		--
	2.04766	3.90923		--
	2.05266	3.92615		--
	2.05766	3.95154		--
	2.06266	3.98538		--
	2.06766	3.99385		--
	2.07266	4.01077		--
	2.07766	4.05308		--
	2.08266	4.06154		--
	2.08766	4.09538		--
	2.09266	4.10385		--
	2.09766	4.12077		--
	2.10266	4.14615		--
	2.10766	4.18		--
	2.11266	4.20538		--
	2.11766	4.21385		--
	2.12266	4.23923		--
	2.12766	4.24769		--
	2.13266	4.27308		--
	2.13766	4.29846		--
	2.14266	4.33231		--
	2.14766	4.35769		--

## Sheet: Fig. 4
	Fig. 4a					Fig. 4b						Fig. 4c
	X axis	Y axis	X axis	Y axis		X axis	Y axis					X axis	Y1 axis	Y2 axis
	E (V vs. RHE)	a-NiFeOx/CP	E (V vs. RHE)	O-BP/FM/PSK		Time (h)	FE	Std dev.	umol cm-2	Std dev.		Year	Generation rate (umol cm-2 min-1)	SCC (%)
	1.2	-0.03191	2.15766	-4.44714		0.5	101.667	1.27786	19.1171	1.00829		2016	0.0614	0.12
	1.205	-0.02393	2.15266	-4.3367		1	100.481	1.31934	36.7927	3.8887		2016	0.336	0.655
	1.21	-0.02393	2.14766	-4.2351		2	101.791	1.92907	79.6514	10.3299		2018	0.48	0.936
	1.215	-0.01197	2.14266	-4.09191		4	100.699	2.33122	161.492	15.816		2019	0.13	0.25
	1.22	-0.01197	2.13766	-3.92157		6	101.921	2.525	250.227	13.4012		2019	0.035	0.069
	1.225	-0.00798	2.13266	-3.77356		12	100.833	1.97718	442.624	15.6332		2020	0.238	0.464
	1.23	-0.00798	2.12766	-3.63774								2020	0.16	0.312
	1.235	-0.00798	2.12266	-3.50525								2020	0.11	0.2145
	1.24	-0.00798	2.11766	-3.37236								2021	0.2564	0.49998
	1.245	-0.00399	2.11266	-3.24409								2021	0.75064	1.4634
	1.25	-0.00399	2.10766	-3.11467
	1.255	-0.00399	2.10266	-2.98885
	1.26	-0.00399	2.09766	-2.89423
	1.265	-0.00399	2.09266	-2.80577
	1.27	-0.00399	2.08766	-2.72385
	1.275	-0.00399	2.08266	-2.64462
	1.28	-0.00399	2.07766	-2.56923
	1.285	-0.00399	2.07266	-2.49808
	1.29	-0.00399	2.06766	-2.42923
	1.295	-0.00399	2.06266	-2.36423
	1.3	0	2.05766	-2.30154
	1.305	0	2.05266	-2.24154
	1.31	0	2.04766	-2.18346
	1.315	0	2.04266	-2.12808
	1.32	0	2.03766	-2.075
	1.325	0	2.03266	-2.02308
	1.33	0	2.02766	-1.97385
	1.335	0	2.02266	-1.92769
	1.34	0	2.01766	-1.88423
	1.345	0	2.01266	-1.84269
	1.35	0	2.00766	-1.80192
	1.355	0	2.00266	-1.76308
	1.36	0	1.99766	-1.72577
	1.365	0	1.99266	-1.69
	1.37	0	1.98766	-1.65654
	1.375	0	1.98266	-1.62462
	1.38	0	1.97766	-1.59462
	1.385	0	1.97266	-1.56654
	1.39	0	1.96766	-1.53923
	1.395	0	1.96266	-1.51154
	1.4	0.00399	1.95766	-1.48654
	1.405	0.00399	1.95266	-1.46346
	1.41	0.00399	1.94766	-1.44077
	1.415	0.00399	1.94266	-1.42
	1.42	0.00399	1.93766	-1.39962
	1.425	0.00399	1.93266	-1.37962
	1.43	0.00399	1.92766	-1.36115
	1.435	0.00399	1.92266	-1.34192
	1.44	0.00399	1.91766	-1.32231
	1.445	0.00399	1.91266	-1.30154
	1.45	0.00798	1.90766	-1.28077
	1.455	0.00798	1.90266	-1.25692
	1.46	0.00798	1.89766	-1.23038
	1.465	0.01197	1.89266	-1.20231
	1.47	0.01197	1.88766	-1.17115
	1.475	0.01596	1.88266	-1.13692
	1.48	0.01994	1.87766	-1.09923
	1.485	0.02792	1.87266	-1.05692
	1.49	0.0359	1.86766	-1.01154
	1.495	0.04787	1.86266	-0.96269
	1.5	0.06382	1.85766	-0.91115
	1.505	0.09174	1.85266	-0.85654
	1.51	0.13961	1.84766	-0.79923
	1.515	0.21141	1.84266	-0.74
	1.52	0.31113	1.83766	-0.67769
	1.525	0.43877	1.83266	-0.61385
	1.53	0.6063	1.82766	-0.54923
	1.535	0.81372	1.82266	-0.48308
	1.54	1.06901	1.81766	-0.41615
	1.545	1.36817	1.81266	-0.34885
	1.55	1.70323	1.80766	-0.28077
	1.555	2.0702	1.80266	-0.21231
	1.56	2.4651	1.79766	-0.14346
	1.565	2.87994	1.79266	-0.07538
	1.57	3.3227	1.78766	-0.00654
	1.575	3.78141	1.78266	0.06192
	1.58	4.26007	1.77766	0.13038
	1.585	4.7507	1.77266	0.19962
	1.59	5.25728	1.76766	0.26808
	1.595	5.77583	1.76266	0.33692
	1.6	6.31033	1.75766	0.40577
	1.605	6.84882	1.75266	0.47423
	1.61	7.39928	1.74766	0.54269
	1.615	7.95772	1.74266	0.61077
	1.62	8.52014	1.73766	0.67885
	1.625	9.09852	1.73266	0.74615
	1.63	9.68488	1.72766	0.81346
	1.635	10.2832	1.72266	0.88
	1.64	10.9134	1.71766	0.94538
	1.645	11.5118	1.71266	1.01
	1.65	12.1061	1.70766	1.07269
	1.655	12.7164	1.70266	1.135
	1.66	13.3386	1.69766	1.19615
	1.665	13.9689	1.69266	1.25654
	1.67	14.5911	1.68766	1.31577
	1.675	15.2214	1.68266	1.37308
	1.68	15.8636	1.67766	1.42962
	1.685	16.4938	1.67266	1.48423
	1.69	17.156	1.66766	1.53731
	1.695	17.7982	1.66266	1.58808
	1.7	18.4324	1.65766	1.63846
	1.705	19.0746	1.65266	1.68846
	1.71	19.7487	1.64766	1.735
	1.715	20.4029	1.64266	1.78038
	1.72	21.069	1.63766	1.82385
	1.725	21.7032	1.63266	1.86692
	1.73	22.4013	1.62766	1.91038
	1.735	23.0435	1.62266	1.95308
	1.74	23.7096	1.61766	1.99538
	1.745	24.4117	1.61266	2.03846
	1.75	25.0858	1.60766	2.08231
	1.755	25.8117	1.60266	2.12462
	1.76	26.4579	1.59766	2.16654
	1.765	27.1121	1.59266	2.21
	1.77	27.8181	1.58766	2.25269
	1.775	28.4643	1.58266	2.29615
	1.78	29.1504	1.57766	2.33885
	1.785	29.8405	1.57266	2.38154
	1.79	30.5186	1.56766	2.42462
	1.795	31.1807	1.56266	2.46731
	1.8	31.8947	1.55766	2.51038
	1.805	32.5927	1.55266	2.55346
	1.81	33.2469	1.54766	2.59692
	1.815	33.8771	1.54266	2.63962
	1.82	34.639	1.53766	2.68115
	1.825	35.2692	1.53266	2.72577
	1.83	36.0032	1.52766	2.77
	1.835	36.7132	1.52266	2.81308
	1.84	37.4033	1.51766	2.85423
	1.845	38.1731	1.51266	2.89423
	1.85	38.8751	1.50766	2.93346
	1.855	39.5812	1.50266	2.97038
	1.86	40.2353	1.49766	3.00731
	1.865	40.8775	1.49266	3.04423
	1.87	41.5038	1.48766	3.08
	1.875	42.146	1.48266	3.11692
	1.88	42.8201	1.47766	3.15154
	1.885	43.6258	1.47266	3.18577
	1.89	44.3797	1.46766	3.22038
	1.895	45.0259	1.46266	3.25538
	1.9	45.8875	1.45766	3.29077
			1.45266	3.325
			1.44766	3.35846
			1.44266	3.39077
			1.43766	3.42269
			1.43266	3.45385
			1.42766	3.48577
			1.42266	3.51538
			1.41766	3.54423
			1.41266	3.575
			1.40766	3.60577
			1.40266	3.63423
			1.39766	3.66192
			1.39266	3.68846
			1.38766	3.71423
			1.38266	3.73923
			1.37766	3.76538
			1.37266	3.78808
			1.36766	3.80962
			1.36266	3.83077
			1.35766	3.84962
			1.35266	3.86654
			1.34766	3.88269
			1.34266	3.89923
			1.33766	3.91577
			1.33266	3.93154
			1.32766	3.94692
			1.32266	3.96038
			1.31766	3.97423
			1.31266	3.98846
			1.30766	4.00154
			1.30266	4.01385
			1.29766	4.02692
			1.29266	4.04115
			1.28766	4.05538
			1.28266	4.06923
			1.27766	4.08269
			1.27266	4.09577
			1.26766	4.10923
			1.26266	4.12231
			1.25766	4.13577
			1.25266	4.14808
			1.24766	4.16077
			1.24266	4.17385
			1.23766	4.18692
			1.23266	4.19962
			1.22766	4.21385
			1.22266	4.22923
			1.21766	4.24269
			1.21266	4.25615
			1.20766	4.27077
			1.20266	4.28385
			1.19766	4.29808
			1.19266	4.31192
			1.18766	4.325
			1.18266	4.33769
			1.17766	4.35154
			1.17266	4.36538
			1.16766	4.37808
			1.16266	4.39269
			1.15766	4.40846
			1.15266	4.42308
			1.14766	4.43885
			1.14266	4.45538
			1.13766	4.47308
			1.13266	4.49115
			1.12766	4.51038
			1.12266	4.53038
			1.11766	4.55077
			1.11266	4.57192
			1.10766	4.59308
			1.10266	4.61308
			1.09766	4.63231
			1.09266	4.65308
			1.08766	4.67308
			1.08266	4.69192
			1.07766	4.71077
			1.07266	4.72769
			1.06766	4.74346
			1.06266	4.75885
			1.05766	4.77346
			1.05266	4.78846
			1.04766	4.80462
			1.04266	4.82192
			1.03766	4.83962
			1.03266	4.85885
			1.02766	4.87846
			1.02266	4.89808
			1.01766	4.91769
			1.01266	4.93808
			1.00766	4.95654
			1.00266	4.97615
			0.99766	4.99615
			0.99266	5.01577
			0.98766	5.03577
			0.98266	5.05577
			0.97766	5.075
			0.97266	5.09538
			0.96766	5.11615
			0.96266	5.13615
			0.95766	5.15577
			0.95266	5.17731
			0.94766	5.19769
			0.94266	5.21808
			0.93766	5.23769
			0.93266	5.25846
			0.92766	5.27885
			0.92266	5.3
			0.91766	5.31923
			0.91266	5.33962
			0.90766	5.36346
			0.90266	5.38692
			0.89766	5.41077
			0.89266	5.43615
			0.88766	5.46115
			0.88266	5.48885
			0.87766	5.51538
			0.87266	5.54154
			0.86766	5.56808
			0.86266	5.59538
			0.85766	5.62115
			0.85266	5.64731
			0.84766	5.67577
			0.84266	5.70308
			0.83766	5.73154
			0.83266	5.76
			0.82766	5.78769
			0.82266	5.81654
			0.81766	5.84654
			0.81266	5.87615
			0.80766	5.90654
			0.80266	5.93885
			0.79766	5.97077
			0.79266	6.00269
			0.78766	6.03731
			0.78266	6.06923
			0.77766	6.10077
			0.77266	6.13192
			0.76766	6.16231
			0.76266	6.19269
			0.75766	6.22308
			0.75266	6.25192
			0.74766	6.28
			0.74266	6.30808
			0.73766	6.33346
			0.73266	6.35885
			0.72766	6.38615
			0.72266	6.41423
			0.71766	6.44308
			0.71266	6.47192
			0.70766	6.49923
			0.70266	6.52846
			0.69766	6.55962
			0.69266	6.59154
			0.68766	6.62192
			0.68266	6.65462
			0.67766	6.68577
			0.67266	6.71846
			0.66766	6.75231
			0.66266	6.78538
			0.65766	6.81923
			0.65266	6.855
			0.64766	6.88962
			0.64266	6.92308
			0.63766	6.95769
			0.63266	6.99385
			0.62766	7.02846
			0.62266	7.06385
			0.61766	7.09808
			0.61266	7.13231
			0.60766	7.16538
			0.60266	7.19923
			0.59766	7.23385
			0.59266	7.26731
			0.58766	7.30308
			0.58266	7.33692
			0.57766	7.36808
			0.57266	7.40077
			0.56766	7.43462
			0.56266	7.46769
			0.55766	7.50077
			0.55266	7.53538
			0.54766	7.56808
			0.54266	7.60115
			0.53766	7.63385
			0.53266	7.66462
			0.52766	7.69577
			0.52266	7.72962
			0.51766	7.76346
			0.51266	7.79692
			0.50766	7.83115
			0.50266	7.86462
			0.49766	7.89885
			0.49266	7.93462
			0.48766	7.96885
			0.48266	8.00423
			0.47766	8.04231
			0.47266	8.08077
			0.46766	8.11885
			0.46266	8.15462
			0.45766	8.19
			0.45266	8.22462
			0.44766	8.26192
			0.44266	8.29808
			0.43766	8.335
			0.43266	8.37308
			0.42766	8.41077
			0.42266	8.44808
			0.41766	8.48385
			0.41266	8.52269
			0.40766	8.56269
			0.40266	8.60154
			0.39766	8.64192
			0.39266	8.67923
			0.38766	8.71692
			0.38266	8.75462
			0.37766	8.79077
			0.37266	8.82731
			0.36766	8.86385
			0.36266	8.90154
			0.35766	8.93538
			0.35266	8.96923
			0.34766	9.00538
			0.34266	9.04077
			0.33766	9.07731
			0.33266	9.11615
			0.32766	9.15385
			0.32266	9.19154
			0.31766	9.23
			0.31266	9.26846
			0.30766	9.30654
			0.30266	9.34462
			0.29766	9.38385
			0.29266	9.42077
			0.28766	9.45769
			0.28266	9.49308
			0.27766	9.52923
			0.27266	9.56731
			0.26766	9.60462
			0.26266	9.64077
			0.25766	9.67538
			0.25266	9.71038
			0.24766	9.74615
			0.24266	9.78154
			0.23766	9.81692
			0.23266	9.85192
			0.22766	9.88962
			0.22266	9.92423
			0.21766	9.95538
			0.21266	9.99038
			0.20766	10.0258
			0.20266	10.06
			0.19766	10.095
			0.19266	10.13
			0.18766	10.1673
			0.18266	10.2023
			0.17766	10.2385
			0.17266	10.2738
			0.16766	10.3085
			0.16266	10.3438
			0.15766	10.3765
			0.15266	10.4096
			0.14766	10.4431
			0.14266	10.475
			0.13766	10.5061
			0.13266	10.5338
			0.12766	10.5646
			0.12266	10.5927
			0.11766	10.6208
			0.11266	10.6465
			0.10766	10.6735
			0.10266	10.6992
			0.09766	10.7223
			0.09266	10.7477
			0.08766	10.7719
			0.08266	10.7939
			0.07766	10.8177
			0.07266	10.8408
			0.06766	10.8669
			0.06266	10.8892
			0.05766	10.9131
			0.05266	10.9373
			0.04766	10.9619
			0.04266	10.9877
			0.03766	11.0077
			0.03266	11.0315
			0.02766	11.0562
			0.02266	11.0804
			0.01766	11.1054
			0.01266	11.1258
			0.00766	11.1492
			0.00266	11.1727
			-0.00234	11.1954
			-0.00734	11.2196
			-0.01234	11.245
			-0.01734	11.2715
			-0.02234	11.2939
			-0.02734	11.3192
			-0.03234	11.3415
			-0.03734	11.3635
			-0.04234	11.3904
			-0.04734	11.4142
			-0.05234	11.4396
			-0.05734	11.4642
			-0.06234	11.4892
			-0.06734	11.5123
			-0.07234	11.5385
			-0.07734	11.5646
			-0.08234	11.5927
			-0.08734	11.6212
			-0.09234	11.6481
			-0.09734	11.6735
			-0.10234	11.7004
			-0.10734	11.7288
			-0.11234	11.7558
			-0.11734	11.7823
			-0.12234	11.8096
			-0.12734	11.8381
			-0.13234	11.8654
			-0.13734	11.8892
			-0.14234	11.9131
			-0.14734	11.9381
			-0.15234	11.965
			-0.15734	11.9904
			-0.16234	12.0142
			-0.16734	12.04
			-0.17234	12.0654
			-0.17734	12.0904
			-0.18234	12.115
			-0.18734	12.1411
			-0.19234	12.1677
			-0.19734	12.1958
			-0.20234	12.2246
			-0.20734	12.2488
			-0.21234	12.2777
			-0.21734	12.3042
			-0.22234	12.3285
			-0.22734	12.3561
			-0.23234	12.3815
			-0.23734	12.4062
			-0.24234	12.4304
			-0.24734	12.455
			-0.25234	12.4785
			-0.25734	12.5015
			-0.26234	12.525
			-0.26734	12.5454
			-0.27234	12.5673
			-0.27734	12.5931
			-0.28234	12.6142
			-0.28734	12.6381
			-0.29234	12.6608
			-0.29734	12.6823
			-0.30234	12.7061
			-0.30734	12.7292
			-0.31234	12.7504
			-0.31734	12.7742
			-0.32234	12.7985
			-0.32734	12.8239
			-0.33234	12.8465
			-0.33734	12.8689
			-0.34234	12.8904
			-0.34734	12.9139
			-0.35234	12.9381
			-0.35734	12.9585
			-0.36234	12.9808
			-0.36734	13.0031
			-0.37234	13.0254
			-0.37734	13.0488
			-0.38234	13.0739
			-0.38734	13.0981
			-0.39234	13.1235
			-0.39734	13.1473
			-0.40234	13.1692
			-0.40734	13.1935
			-0.41234	13.2196
			-0.41734	13.2439
			-0.42234	13.2704
			-0.42734	13.2942
			-0.43234	13.3239
			-0.43734	13.3469
			-0.44234	13.3708
			-0.44734	13.3931
			-0.45234	13.4215
			-0.45734	13.4512
			-0.46234	13.4808
			-0.46734	13.5073
			-0.47234	13.5371
			-0.47734	13.5626
			-0.48234	13.5943
			-0.48734	13.6301
			-0.49234	13.6442
			--	--
			--	--
			--	--
			--	--
			--	--
			--	--
			--	--
			--	--
			--	--
			--	--
			--	--
			--	--
			--	--
			--	--
			--	--
			--	--
			--	--
			--	--
			--	--
			--	--
			--	--
			--	--
			--	--
			--	--
			--	--
			--	--
			--	--
			--	--
			--	--
			--	--
			--	--
			--	--
			--	--
			--	--
			--	--
			--	--
			--	--
			--	--
			--	--
			--	--
			--	--
			--	--
			--	--
			--	--
			--	--
			--	--
			--	--
			--	--
			--	--
			--	--
			--	--
			--	--
			--	--
			--	--
			--	--
			--	--
			--	--
			--	--
			--	--
			--	--
			--	--
			--	--
			--	--
			--	--
			--	--
			--	--
			--	--
			--	--
			--	--
			--	--
			--	--
			--	--
			--	--
			--	--
			--	--
			--	--
			--	--
			--	--
			--	--
			--	--
			--	--
			--	--
			--	--
			--	--
			--	--
			--	--
			--	--
			--	--
			--	--
			--	--
			--	--
			--	--
			--	--
			--	--
			--	--
			--	--
			--	--
			--	--
			--	--
			--	--
			--	--
			--	--
			--	--
			--	--
			--	--
			--	--
			--	--
			--	--
			--	--
			--	--
			--	--
			--	--
			--	--
			--	--
			--	--
			--	--
			--	--
			--	--
			--	--
			--	--
			--	--
			--	--
			--	--
			--	--
			--	--
			--	--
			--	--
			--	--
			--	--
			--	--
			--	--
			--	--
			--	--
			--	--
			--	--
			--	--
			--	--
			--	--
			--	--
			--	--
			--	--
			--	--
			--	--
			--	--
			--	--
			--	--
			--	--
			--	--
			--	--
			--	--
			--	--
			--	--
			--	--
			--	--
			--	--
			--	--
			--	--
			--	--
			--	--
			--	--
			--	--
			--	--
			--	--
			--	--
			--	--
			--	--
			--	--
			--	--
			--	--
			--	--
			--	--
			--	--
			--	--
			--	--
			--	--
			--	--
			--	--
			--	--
			--	--
			--	--
			--	--
			--	--
			--	--
			--	--
			--	--
			--	--
			--	--
			--	--
			--	--
			--	--
			--	--
			--	--
			--	--
			--	--
			--	--
			--	--
			--	--
			--	--
			--	--
			--	--
			--	--
			--	--
			--	--
			--	--
			--	--
			--	--
			--	--
			--	--
			--	--
			--	--
			--	--
			--	--
			--	--
			--	--
			--	--
			--	--
			--	--
			--	--
			--	--
			--	--
			--	--
			--	--
			--	--
			--	--
			--	--
			--	--
			--	--
			--	--
			--	--
			--	--
			--	--
			--	--
			--	--
			--	--
			--	--
			--	--
			--	--
			--	--
			--	--
			--	--
			--	--
			--	--
			--	--
			--	--
			--	--
			--	--
			--	--
			--	--
			--	--
			--	--
			--	--
			--	--
			--	--
			--	--
			--	--
			--	--
			--	--
			--	--
			--	--
			--	--
			--	--
			--	--
			--	--
			--	--
			--	--
			--	--
			--	--
			--	--
			--	--
			--	--
			--	--
			--	--
			--	--
			--	--
			--	--
			--	--
			--	--
			--	--
			--	--
			--	--
			--	--
			--	--
			--	--
			--	--
			--	--
			--	--
			--	--
			--	--
			--	--
			--	--
			--	--
			--	--
			--	--
			--	--
			--	--
			--	--
			--	--
			--	--
			--	--
			--	--
			--	--
			--	--
			--	--
			--	--
			--	--
			--	--
			--	--
			--	--
			--	--
			--	--
			--	--
			--	--
			--	--
			--	--
			--	--
			--	--
			--	--
			--	--
			--	--
			--	--
			--	--
			--	--
			--	--
			--	--
			--	--
			--	--
			--	--
			--	--
			--	--
			--	--
			--	--
			--	--
			--	--
			--	--
			--	--
			--	--
			--	--
			--	--
			--	--
			--	--
			--	--
			--	--
			--	--
			--	--
			--	--
			--	--
			--	--
			--	--
			--	--
			--	--
			--	--
			--	--
			--	--
			--	--
			--	--
			--	--
			--	--
			--	--
			--	--
			--	--
			--	--
			--	--
			--	--
			--	--
			--	--
			--	--
			--	--
			--	--
			--	--
			--	--
			--	--
			--	--
			--	--
			--	--
			--	--
			--	--
			--	--
			--	--
			--	--
			--	--
			--	--
			--	--
			--	--
			--	--
			--	--
			--	--
			--	--
			--	--
			--	--
			--	--
			--	--
			--	--
			--	--
			--	--
			--	--
			--	--
			--	--
			--	--
			--	--
			--	--
			--	--
			--	--
			--	--
			--	--
			--	--
			--	--
			--	--
			--	--
			--	--
			--	--
			--	--
			--	--
			--	--
			--	--
			--	--
			--	--
			--	--
			--	--
			--	--
			--	--
			--	--
			--	--
			--	--
			--	--
			--	--
			--	--
			--	--
			--	--
			--	--
			--	--
			--	--
			--	--
			--	--
			--	--
			--	--
			--	--
			--	--
			--	--
			--	--
			--	--
			--	--
			--	--
			--	--
			--	--
			--	--
			--	--
			--	--
			--	--
			--	--
			--	--
			--	--
			--	--
			--	--
			--	--
			--	--
			--	--
			--	--
			--	--
			--	--
			--	--
			--	--
			--	--
			--	--
			--	--
			--	--
			--	--
			--	--
			--	--
			--	--
			--	--
			--	--
			--	--
			--	--
			--	--
			--	--
			--	--
			--	--
			--	--
			--	--
			--	--
			--	--
			--	--
			--	--
			--	--
			--	--
			--	--
			--	--
			--	--
			--	--
			--	--
			--	--
			--	--
			--	--
			--	--
			--	--
			--	--
			--	--
			--	--
			--	--
			--	--
			--	--
			--	--
			--	--
			--	--
			--	--
			--	--
			--	--
			--	--
			--	--
			--	--
			--	--
			--	--
			--	--
			--	--
			--	--
			--	--
			--	--
			--	--
			--	--
			--	--
			--	--
			--	--
			--	--
			--	--
			--	--
			--	--
			--	--
			--	--
			--	--
			--	--
			--	--
			--	--
			--	--
			--	--
			--	--
			--	--
			--	--
			--	--
			--	--
			--	--
			--	--
			--	--
			--	--
			--	--
			--	--
			--	--
			--	--
			--	--
			--	--
			--	--
			--	--
			--	--
			--	--
			--	--
			--	--
			--	--
			--	--
			--	--
			--	--
			--	--
			--	--
			--	--
			--	--
			--	--
			--	--
			--	--
			--	--
			--	--
			--	--
			--	--
			--	--
			--	--
			--	--
			--	--

## Sheet: Supplementary Fig. 2
Physiosorption analysis of OCNT and CNT
	Supplementary Fig. 2a			Supplementary Fig. 2b			Supplementary Fig. 2c			Supplementary Fig. 2d
	X axis	Y axis		X axis	Y axis		X axis	Y axis		X axis	Y axis
	p/p0	Vads		p/p0	Vads		p/p0	Vads		p/p0	Vads
	0.0003504	16.069		0.00032126	16.481		3.3302e-05	10.861		7.6369e-05	9.9175
	0.00126	33.043		0.00109	33.482		0.00024121	22.875		0.00036868	21.7
	0.0065	41.35		0.00602	42.592		0.00091604	34.176		0.00067471	33.113
	0.01028	42.646		0.01124	45.3		0.00416	41.846		0.00369	41.427
	0.03174	46.351		0.03147	48.961		0.01038	45.736		0.01059	46.345
	0.05136	48.658		0.0504	51.237		0.03076	50.953		0.03136	51.727
	0.07061	50.241		0.07094	53.196		0.05133	54.586		0.05234	55.11
	0.09081	52.044		0.0906	55.642		0.07196	56.81		0.07236	57.73
	0.1114	53.508		0.1108	57.319		0.09089	59.038		0.09045	59.831
	0.1306	55.376		0.1315	59.03		0.1106	61.445		0.1111	61.869
	0.1517	56.737		0.1508	60.614		0.1308	63.129		0.1305	64.004
	0.1714	58.098		0.1713	62.334		0.1518	65.335		0.1508	66.107
	0.1918	59.858		0.1917	64.144		0.1707	67.153		0.1712	68.173
	0.2117	62.056		0.2115	66.559		0.1912	69.405		0.1915	70.395
	0.2317	64.094		0.2314	68.534		0.2125	71.474		0.2111	72.495
	0.2525	66.25		0.2516	70.754		0.231	73.625		0.2311	74.875
	0.2719	68.298		0.2717	73.069		0.2514	75.52		0.253	77.392
	0.2914	70.53		0.2913	75.3		0.2728	78.171		0.2732	79.644
	0.3114	72.75		0.3131	78.04		0.2914	80.342		0.293	82.242
	0.3315	75.108		0.3332	81.048		0.3116	82.717		0.3135	84.582
	0.3533	77.985		0.3516	83.845		0.3318	85.123		0.3314	86.854
	0.3722	80.414		0.3737	86.534		0.3515	87.49		0.3536	89.888
	0.3923	82.885		0.3933	89.099		0.3736	90.57		0.3735	92.48
	0.412	85.267		0.412	91.643		0.3916	92.566		0.3932	94.839
	0.4337	88.175		0.432	94.092		0.4121	95.176		0.4139	97.606
	0.4523	90.396		0.452	96.774		0.4324	97.516		0.4319	99.878
	0.4723	92.46		0.4722	99.319		0.4521	100.08		0.4541	102.68
	0.4925	94.714		0.4922	101.81		0.4719	102.43		0.4748	105.14
	0.5126	97.057		0.5125	104.45		0.4927	104.81		0.4946	107.39
	0.5324	99.538		0.5324	107.13		0.5123	106.93		0.515	110.05
	0.553	101.68		0.5526	109.79		0.5327	109.3		0.5338	112.41
	0.5727	104.25		0.5744	112.8		0.5526	111.9		0.5548	115.1
	0.5929	106.64		0.5925	115.37		0.573	114.21		0.5724	117.39
	0.6132	109.42		0.613	118.26		0.5932	116.67		0.595	120.33
	0.6331	112.43		0.6357	121.8		0.6149	119.71		0.615	123.26
	0.6544	115.31		0.6532	124.71		0.633	122.27		0.6351	126.42
	0.673	118.33		0.6751	128.77		0.6551	125.54		0.6553	129.38
	0.6953	122.64		0.6949	132.91		0.675	128.87		0.6751	132.86
	0.7152	126.76		0.715	137.46		0.6953	132.5		0.6948	136.61
	0.7354	131.1		0.7352	142.36		0.7157	136.69		0.714	140.52
	0.7553	136.02		0.7551	147.89		0.7353	140.85		0.7354	145.16
	0.775	141.48		0.7749	153.84		0.755	145.7		0.7544	150.01
	0.795	147.5		0.7944	161.61		0.7748	151.23		0.7757	156.44
	0.8148	155.15		0.8136	169.63		0.7948	157.43		0.7957	163.14
	0.8338	163.09		0.8355	180.58		0.8143	164.49		0.8146	170.99
	0.8554	173.81		0.855	192.89		0.8355	173.99		0.8356	180.88
	0.8727	184.86		0.8713	205.56		0.8554	184.09		0.855	192.12
	0.8753	186.77		0.8744	208.16		0.8715	195.32		0.8717	204.96
	0.8911	199.86		0.8892	223.63		0.8748	197.55		0.8751	208.28
	0.8943	202.87		0.8956	231.75		0.8907	211.2		0.889	222.74
	0.9088	219.52		0.9076	250.37		0.8939	214.31		0.8945	229.52
	0.9142	226.98		0.9133	261.17		0.9083	230.99		0.9044	244.12
	0.9264	248.53		0.915	263.64		0.9149	240.09		0.9122	257.49
	0.9327	262.25		0.9244	286.72		0.9252	260.19		0.9153	264.88
	0.9349	267.59		0.9294	300.97		0.9317	274.75		0.9232	282.46
	0.9436	294.65		0.9329	312.43		0.9353	283.18		0.9282	296.85
	0.9484	313.04		0.9348	319.7		0.9428	307.74		0.9315	309.31
	0.9511	325.27		0.9412	347.57		0.9474	325.82		0.9345	320.39
	0.955	349.51		0.9451	369.03		0.9501	339.47		0.9392	341.03
	0.9591	386.15		0.9481	385.47		0.9542	364.38		0.9427	361.99
	0.9633	422.52		0.9501	398.99		0.9592	405.12		0.9455	375.47
	0.9667	456.13		0.9528	426.59		0.9636	444.52		0.9476	391.69
	0.9694	491.04		0.9546	442.42		0.9667	475.16		0.9495	405.49
	0.9716	527.48		0.9582	486.56		0.9688	507.04		0.9513	416.58
	0.9739	554.38		0.9611	524.07		0.9709	537.05		0.9531	445.19
	0.9757	566.22		0.9634	560.99		0.9729	565.39		0.9537	452.93
	0.9599	479.77		0.9662	594.66		0.9742	589.05		0.9547	462.01
	0.9548	450.57		0.9706	627.25		0.9758	627.89		0.9569	500.55
	0.9499	410.41		0.9699	667		0.977	674.14		0.9595	538.62
	0.9452	388.61		0.9708	697.09		0.9795	718.43		0.961	572.85
	0.9419	367.4		0.972	727.79		0.9806	758.18		0.9634	605.31
	0.9387	350.52		0.972	757.86		0.982	794.84		0.9649	639.16
	0.9363	339.25		0.9732	784.82		0.9832	830.84		0.9659	671.41
	0.9344	329.04		0.9736	812.94		0.9843	864.24		0.9673	700.62
	0.9283	302.41		0.9743	840.07		0.9847	903.25		0.9682	736.31
	0.922	280.76		0.9748	865.15		0.9854	938.47		0.9688	765.26
	0.9173	267.41		0.9756	888.56		0.9864	971.73		0.9697	795.56
	0.9139	258.68					0.9873	1004.2		0.9706	823.85
	0.9043	238.48		0.9711	844.72		0.9872	1041		0.9719	851.72
	0.8968	225.78		0.9669	806.69		0.9886	1077.2		0.972	879.13
	0.8936	221.8		0.9628	770.59		0.9887	1110		0.9725	908.26
	0.8792	203.79		0.9601	741.6		0.9896	1140.8		0.9738	937.07
	0.874	199.21		0.9576	711.23		0.99	1170.5		0.9747	955.36
	0.8567	184.84		0.9556	685.14		0.99	1202.2		0.9747	990.67
	0.8541	182.98		0.9534	640.84		0.9905	1237.5		0.9755	1033.1
	0.8349	171.25		0.951	596.24		0.9915	1269.5		0.9769	1073.5
	0.814	161.53		0.948	555.3		0.9909	1302.1		0.9791	1109.8
	0.7931	152.92		0.9454	534.11		0.9914	1331.4		0.9855	1144
	0.7724	146.27		0.9439	510.66		0.9915	1361.9		0.9962	1162.8
	0.7534	140.63		0.9419	489.88		0.9916	1392.5		0.9923	1160.7
	0.7331	135.6		0.9405	471.52		0.9925	1427.2		0.9734	1141.9
	0.7127	131.04		0.939	456.62		0.9925	1455.1		0.9647	1108.4
	0.6921	126.69		0.9374	444.13		0.9931	1485.6		0.9607	1077.7
	0.6717	122.89		0.9358	431.09		0.993	1514.4		0.959	1044.6
	0.6519	119.32		0.9348	421.25		0.9938	1541.3		0.958	1014.1
	0.6317	116.31		0.9307	392.16		0.9941	1572.5		0.9606	983.12
	0.6116	113.63		0.9273	368.92		0.9944	1601.1		0.9569	956.14
	0.5915	110.88		0.9242	349.81		0.9939	1628.3		0.956	927.16
	0.5714	108.25		0.9204	332.57		0.9945	1656.3		0.9541	901.85
	0.5514	105.65		0.9175	320.52		0.9947	1684.6		0.9548	862.55
	0.5329	103.32		0.9145	309.89		0.9947	1715.3		0.9536	823.55
	0.5127	101.28		0.9073	286.88		0.9948	1740		0.9524	787.16
	0.4911	98.74		0.9002	268.43		0.9947	1762.4		0.9516	751.71
	0.4723	96.698		0.8951	256.76		0.995	1787.2		0.951	714.23
	0.4509	94.465		0.884	237.67					0.9501	679.06
	0.4308	92.292		0.8744	224.27		0.9939	1747.3		0.95	644.67
	0.4109	89.618		0.859	207.19		0.9915	1690		0.9479	623.66
	0.3908	87.121		0.8539	202.99		0.991	1642.9		0.9483	604.76
	0.3705	84.63		0.8364	189.27		0.991	1599.8		0.948	585.76
	0.3506	82.052		0.8338	187.71		0.9896	1558.6		0.9479	565.32
	0.3303	79.42		0.8148	176.09		0.9881	1520		0.9466	546.39
	0.3116	77.23		0.7937	166.29		0.9881	1483.1		0.946	529.1
	0.2899	74.418		0.773	158.1		0.9866	1449.2		0.9445	512.64
	0.2704	71.877		0.7525	150.82		0.9866	1414.4		0.9436	496.78
	0.25	69.409		0.7332	145.03		0.985	1374.5		0.943	481.18
	0.2301	67.325		0.7132	139.98		0.9856	1338.1		0.9354	468.22
	0.2108	65.579		0.6929	135.05		0.9846	1291.4		0.9338	445.57
	0.1908	63.759		0.6723	130.95		0.9836	1255		0.9333	421.15
	0.1697	61.837		0.6522	127.11		0.983	1212.3		0.9301	403.31
	0.1501	60.133		0.632	123.59		0.9824	1178.4		0.9274	384.42
	0.13	58.903		0.6119	120.08		0.9816	1146.5		0.9263	366.61
	0.1102	57.055		0.5917	117.33		0.983	1113.6		0.923	351.9
	0.0892	55.513		0.5727	114.86		0.9809	1081.2		0.9209	338.9
	0.06924	53.805		0.5514	111.77		0.9826	1050.4		0.9199	325.48
	0.04884	51.812		0.5313	109.3		0.9827	1007		0.9165	310.95
	0.02974	49.713		0.5111	106.77		0.983	963.58		0.9138	301.62
	0.009	45.257		0.4924	104.55		0.9822	920		0.9051	279.56
				0.4709	101.74		0.9815	881.08		0.8975	266.22
				0.4509	99.349		0.9737	844.2		0.8949	258.85
				0.4309	96.938		0.9732	795.81		0.8856	240.02
				0.4106	94.039		0.9717	755.92		0.8771	227.33
				0.3907	91.221		0.9717	716.35		0.8735	221.58
				0.3706	88.488		0.9707	672.69		0.86	208.14
				0.3499	85.46		0.9692	632.11		0.8525	202.07
				0.3305	82.432		0.9683	590.74		0.8354	190.13
				0.3101	79.692		0.9659	555.51		0.8338	188.5
				0.2903	76.857		0.9616	520.1		0.8143	178.3
				0.2704	74.015		0.9583	485.89		0.7927	169.58
				0.2501	71.373		0.9572	452.78		0.7738	162.89
				0.2298	69.298		0.9553	427.37		0.7529	156.47
				0.2109	67.04		0.9509	389.19		0.7317	151.05
				0.1898	64.807		0.9452	352.74		0.7116	146.62
				0.1697	63.099		0.941	335.18		0.6929	142.68
				0.1495	61.169		0.9371	323.17		0.6726	139.03
				0.1303	59.735		0.9354	312.78		0.6523	135.74
				0.1096	57.443		0.9277	288.64		0.6317	132.78
				0.08948	55.811		0.9209	269.83		0.6115	129.82
				0.06903	53.626		0.9134	259.63		0.5902	127.28
				0.04948	51.552		0.9035	241.26		0.5705	124.94
				0.02913	48.887		0.8957	229.97		0.5511	122.43
				0.00924	44.221		0.8944	228.18		0.53	120.09
							0.8813	212.75		0.5107	118.09
							0.8721	204.76		0.4899	115.97
							0.8556	191.46		0.4702	113.65
							0.8536	189.89		0.4509	110.93
							0.8349	178.66		0.431	107.72
							0.813	168.76		0.4109	105.13
							0.7929	160.73		0.39	102.2
							0.7739	154.43		0.3703	99.921
							0.7536	148.45		0.3501	97.16
							0.7328	142.92		0.3297	94.831
							0.7124	138.87		0.3098	92.381
							0.6915	135.19		0.2893	89.939
							0.6695	131.6		0.2695	87.529
							0.6513	128.54		0.2491	85.137
							0.6315	125.64		0.2293	83.043
							0.6133	123.33		0.2088	81.221
							0.5908	119.99		0.1883	79.06
							0.5729	117.78		0.1687	76.81
							0.5528	115.54		0.1503	74.762
							0.5331	113.19		0.1303	73.09
							0.512	110.65		0.1089	70.529
							0.4926	108.49		0.08851	68.369
							0.4698	105.81		0.06873	65.866
							0.4509	103.58		0.04838	63.327
							0.431	101.06		0.02894	60.142
							0.4103	97.85		0.00899	54.729
							0.3884	95.382
							0.37	92.734
							0.3505	90.02
							0.3301	87.495
							0.3093	84.913
							0.2919	82.501
							0.2897	82.767
							0.2702	79.637
							0.2513	77.654
							0.2297	74.989
							0.2097	72.536
							0.1884	70.481
							0.1705	68.436
							0.1505	66.136
							0.128	63.598
							0.1106	61.698
							0.08965	58.986
							0.07008	57.137
							0.0487	54.117
							0.02914	50.754
							0.00964	45.185

## Sheet: Supplementary Fig. 3
				Double layer capacitance measurements
	Supplementary Fig. 3a						Supplementary Fig. 3b					Supplementary Fig. 3c						Supplementary Fig. 3d
	X axis	Y axis					X axis	Y axis	X axis	Y axis		X axis	Y axis					X axis	Y axis	X axis	Y axis
	E (V vs. RHE)	1 (mV/s)	2 (mV/s)	5 (mV/s)	10 (mV/s)		scan rate	J1/2	scan rate	fitting		E (V vs. RHE)	1 (mV/s)	2 (mV/s)	5 (mV/s)	10 (mV/s)		scan rate	J1/2	scan rate	fitting
	1	0.04198	0.09542	0.26718	0.53435		1	0.03053	1	0.03326		1	0.10401	0.21071	0.475	0.89643		1	0.08737	1	0.09573
	0.999	-0.00382	0.00382	0.11832	0.36641		2	0.08779	1.00901	0.03374		0.999	0.01664	0.1	0.33214	0.74286		2	0.17857	1.00901	0.09647
	0.998	-0.01145	-0.03817	0.01908	0.22901		5	0.25191	1.01802	0.03423		0.998	-0.0208	0.02857	0.21429	0.60357		5	0.44286	1.01802	0.09722
	0.997	-0.01145	-0.05344	-0.04962	0.1145		10	0.51527	1.02703	0.03471		0.997	-0.03328	-0.01786	0.11429	0.475		10	0.83571	1.02703	0.09797
	0.996	-0.01527	-0.06107	-0.09924	0.0229				1.03604	0.0352		0.996	-0.04161	-0.04643	0.03571	0.36429				1.03604	0.09872
	0.995	-0.01527	-0.06489	-0.1374	-0.05725				1.04505	0.03568		0.995	-0.04577	-0.06786	-0.03214	0.26071				1.04505	0.09946
	0.994	-0.01527	-0.06489	-0.16031	-0.12595				1.05405	0.03617		0.994	-0.04993	-0.08214	-0.08929	0.16786				1.05405	0.10021
	0.993	-0.01527	-0.0687	-0.17557	-0.17939				1.06306	0.03665		0.993	-0.04993	-0.08929	-0.13571	0.08214				1.06306	0.10096
	0.992	-0.01527	-0.0687	-0.19084	-0.22519				1.07207	0.03713		0.992	-0.04993	-0.1	-0.175	0.00714				1.07207	0.10171
	0.991	-0.01908	-0.0687	-0.20229	-0.26718				1.08108	0.03762		0.991	-0.05409	-0.10357	-0.21071	-0.06429				1.08108	0.10245
	0.99	-0.01908	-0.07252	-0.20992	-0.30153				1.09009	0.0381		0.99	-0.05409	-0.10714	-0.23929	-0.12857				1.09009	0.1032
	0.989	-0.01908	-0.07252	-0.21374	-0.32824				1.0991	0.03859		0.989	-0.05409	-0.11071	-0.26429	-0.18571				1.0991	0.10395
	0.988	-0.01908	-0.07252	-0.21756	-0.35115				1.10811	0.03907		0.988	-0.05409	-0.11429	-0.28214	-0.23571				1.10811	0.1047
	0.987	-0.01908	-0.07252	-0.22137	-0.37405				1.11712	0.03956		0.987	-0.05825	-0.11786	-0.3	-0.28571				1.11712	0.10544
	0.986	-0.01908	-0.07252	-0.22519	-0.38931				1.12613	0.04004		0.986	-0.05825	-0.11786	-0.31429	-0.33214				1.12613	0.10619
	0.985	-0.01908	-0.07252	-0.22519	-0.40458				1.13514	0.04052		0.985	-0.05825	-0.12143	-0.32857	-0.37143				1.13514	0.10694
	0.984	-0.01908	-0.07252	-0.22519	-0.41603				1.14414	0.04101		0.984	-0.05825	-0.12143	-0.33929	-0.40714				1.14414	0.10769
	0.983	-0.01908	-0.07252	-0.22901	-0.42748				1.15315	0.04149		0.983	-0.05825	-0.12143	-0.35	-0.43929				1.15315	0.10843
	0.982	-0.01908	-0.07252	-0.22901	-0.43511				1.16216	0.04198		0.982	-0.05825	-0.125	-0.35714	-0.47143				1.16216	0.10918
	0.981	-0.01908	-0.07634	-0.22901	-0.44656				1.17117	0.04246		0.981	-0.06241	-0.125	-0.36429	-0.5				1.17117	0.10993
	0.98	-0.01908	-0.07634	-0.22901	-0.45038				1.18018	0.04294		0.98	-0.06241	-0.125	-0.36786	-0.52143				1.18018	0.11068
	0.979	-0.0229	-0.07634	-0.23282	-0.45802				1.18919	0.04343		0.979	-0.06241	-0.12857	-0.375	-0.54643				1.18919	0.11142
	0.978	-0.0229	-0.07634	-0.23282	-0.46183				1.1982	0.04391		0.978	-0.06241	-0.12857	-0.37857	-0.56786				1.1982	0.11217
	0.977	-0.0229	-0.07634	-0.23282	-0.46565				1.20721	0.0444		0.977	-0.06241	-0.12857	-0.38214	-0.58571				1.20721	0.11292
	0.976	-0.0229	-0.07634	-0.23282	-0.46947				1.21622	0.04488		0.976	-0.06241	-0.12857	-0.38571	-0.60714				1.21622	0.11367
	0.975	-0.0229	-0.07634	-0.23664	-0.47328				1.22523	0.04537		0.975	-0.06241	-0.13214	-0.38929	-0.62143				1.22523	0.11441
	0.974	-0.0229	-0.07634	-0.23664	-0.4771				1.23423	0.04585		0.974	-0.06657	-0.13214	-0.39286	-0.63571				1.23423	0.11516
	0.973	-0.0229	-0.07634	-0.23664	-0.4771				1.24324	0.04633		0.973	-0.06657	-0.13214	-0.39286	-0.65				1.24324	0.11591
	0.972	-0.0229	-0.07634	-0.23664	-0.48092				1.25225	0.04682		0.972	-0.06241	-0.13214	-0.39643	-0.66071				1.25225	0.11666
	0.971	-0.0229	-0.07634	-0.23664	-0.48473				1.26126	0.0473		0.971	-0.06657	-0.13571	-0.4	-0.675				1.26126	0.1174
	0.97	-0.0229	-0.07634	-0.23664	-0.48473				1.27027	0.04779		0.97	-0.06657	-0.13571	-0.4	-0.68571				1.27027	0.11815
	0.969	-0.0229	-0.08015	-0.24046	-0.48855				1.27928	0.04827		0.969	-0.06657	-0.13571	-0.40357	-0.69643				1.27928	0.1189
	0.968	-0.0229	-0.08015	-0.23664	-0.48855				1.28829	0.04876		0.968	-0.06657	-0.13571	-0.40357	-0.70714				1.28829	0.11965
	0.967	-0.0229	-0.08015	-0.24046	-0.49237				1.2973	0.04924		0.967	-0.06657	-0.13571	-0.40714	-0.71429				1.2973	0.12039
	0.966	-0.0229	-0.08015	-0.24046	-0.49237				1.30631	0.04972		0.966	-0.06657	-0.13929	-0.40714	-0.72143				1.30631	0.12114
	0.965	-0.0229	-0.08015	-0.24046	-0.49237				1.31532	0.05021		0.965	-0.06657	-0.13929	-0.40714	-0.72857				1.31532	0.12189
	0.964	-0.0229	-0.08015	-0.24046	-0.49237				1.32432	0.05069		0.964	-0.06657	-0.13929	-0.40714	-0.73571				1.32432	0.12264
	0.963	-0.0229	-0.08015	-0.24046	-0.49618				1.33333	0.05118		0.963	-0.07073	-0.13929	-0.41071	-0.74286				1.33333	0.12338
	0.962	-0.0229	-0.08015	-0.24046	-0.49618				1.34234	0.05166		0.962	-0.07073	-0.13929	-0.41071	-0.74643				1.34234	0.12413
	0.961	-0.02672	-0.08015	-0.24046	-0.49618				1.35135	0.05214		0.961	-0.07073	-0.13929	-0.41071	-0.75				1.35135	0.12488
	0.96	-0.02672	-0.08015	-0.24046	-0.49618				1.36036	0.05263		0.96	-0.07073	-0.14286	-0.41429	-0.75714				1.36036	0.12563
	0.959	-0.02672	-0.08015	-0.24046	-0.49618				1.36937	0.05311		0.959	-0.07073	-0.14286	-0.41429	-0.76071				1.36937	0.12637
	0.958	-0.02672	-0.08015	-0.24046	-0.5				1.37838	0.0536		0.958	-0.07073	-0.14286	-0.41429	-0.76429				1.37838	0.12712
	0.957	-0.02672	-0.08015	-0.24427	-0.5				1.38739	0.05408		0.957	-0.07073	-0.14286	-0.41429	-0.77143				1.38739	0.12787
	0.956	-0.02672	-0.08015	-0.24046	-0.5				1.3964	0.05457		0.956	-0.07073	-0.14286	-0.41429	-0.77143				1.3964	0.12862
	0.955	-0.02672	-0.08015	-0.24427	-0.5				1.40541	0.05505		0.955	-0.07073	-0.14643	-0.41786	-0.77857				1.40541	0.12936
	0.954	-0.02672	-0.08015	-0.24427	-0.5				1.41441	0.05553		0.954	-0.07073	-0.14643	-0.41786	-0.78214				1.41441	0.13011
	0.953	-0.02672	-0.08397	-0.24427	-0.5				1.42342	0.05602		0.953	-0.07073	-0.14643	-0.41786	-0.78214				1.42342	0.13086
	0.952	-0.02672	-0.08397	-0.24427	-0.50382				1.43243	0.0565		0.952	-0.07073	-0.14643	-0.41786	-0.78571				1.43243	0.13161
	0.951	-0.02672	-0.08015	-0.24427	-0.5				1.44144	0.05699		0.951	-0.07073	-0.14643	-0.41786	-0.78929				1.44144	0.13235
	0.95	-0.02672	-0.08397	-0.24427	-0.50382				1.45045	0.05747		0.95	-0.07073	-0.14643	-0.42143	-0.79286				1.45045	0.1331
	0.949	-0.02672	-0.08397	-0.24427	-0.50382				1.45946	0.05796		0.949	-0.07073	-0.14643	-0.42143	-0.79286				1.45946	0.13385
	0.948	-0.02672	-0.08397	-0.24427	-0.50382				1.46847	0.05844		0.948	-0.07073	-0.14643	-0.42143	-0.79643				1.46847	0.1346
	0.947	-0.02672	-0.08397	-0.24427	-0.50763				1.47748	0.05892		0.947	-0.07489	-0.15	-0.42143	-0.8				1.47748	0.13534
	0.946	-0.02672	-0.08397	-0.24427	-0.50763				1.48649	0.05941		0.946	-0.07073	-0.15	-0.42143	-0.8				1.48649	0.13609
	0.945	-0.02672	-0.08397	-0.24809	-0.50763				1.4955	0.05989		0.945	-0.07073	-0.15	-0.425	-0.80357				1.4955	0.13684
	0.944	-0.02672	-0.08397	-0.24809	-0.50763				1.5045	0.06038		0.944	-0.07489	-0.15	-0.425	-0.80357				1.5045	0.13759
	0.943	-0.02672	-0.08397	-0.24809	-0.50763				1.51351	0.06086		0.943	-0.07489	-0.15	-0.425	-0.80714				1.51351	0.13833
	0.942	-0.02672	-0.08397	-0.24809	-0.50763				1.52252	0.06134		0.942	-0.07489	-0.15	-0.425	-0.80714				1.52252	0.13908
	0.941	-0.02672	-0.08397	-0.24809	-0.50763				1.53153	0.06183		0.941	-0.07489	-0.15	-0.425	-0.81071				1.53153	0.13983
	0.94	-0.02672	-0.08397	-0.24427	-0.50763				1.54054	0.06231		0.94	-0.07489	-0.15	-0.425	-0.81071				1.54054	0.14058
	0.939	-0.02672	-0.08397	-0.24809	-0.50763				1.54955	0.0628		0.939	-0.07489	-0.15	-0.42857	-0.81429				1.54955	0.14132
	0.938	-0.02672	-0.08397	-0.24809	-0.50763				1.55856	0.06328		0.938	-0.07489	-0.15357	-0.42857	-0.81429				1.55856	0.14207
	0.937	-0.02672	-0.08397	-0.24809	-0.51145				1.56757	0.06377		0.937	-0.07489	-0.15357	-0.42857	-0.81429				1.56757	0.14282
	0.936	-0.02672	-0.08397	-0.24809	-0.51145				1.57658	0.06425		0.936	-0.07489	-0.15357	-0.42857	-0.81786				1.57658	0.14357
	0.935	-0.02672	-0.08397	-0.24809	-0.51145				1.58559	0.06473		0.935	-0.07489	-0.15357	-0.42857	-0.81786				1.58559	0.14431
	0.934	-0.02672	-0.08397	-0.24809	-0.51145				1.59459	0.06522		0.934	-0.07489	-0.15357	-0.42857	-0.82143				1.59459	0.14506
	0.933	-0.02672	-0.08397	-0.24809	-0.51145				1.6036	0.0657		0.933	-0.07489	-0.15357	-0.42857	-0.82143				1.6036	0.14581
	0.932	-0.02672	-0.08397	-0.24809	-0.51145				1.61261	0.06619		0.932	-0.07489	-0.15357	-0.43214	-0.82143				1.61261	0.14656
	0.931	-0.02672	-0.08397	-0.24809	-0.51145				1.62162	0.06667		0.931	-0.07489	-0.15357	-0.43214	-0.825				1.62162	0.1473
	0.93	-0.02672	-0.08397	-0.24809	-0.51145				1.63063	0.06715		0.93	-0.07489	-0.15357	-0.43214	-0.825				1.63063	0.14805
	0.929	-0.02672	-0.08397	-0.24809	-0.51145				1.63964	0.06764		0.929	-0.07489	-0.15357	-0.43214	-0.825				1.63964	0.1488
	0.928	-0.02672	-0.08397	-0.24809	-0.51145				1.64865	0.06812		0.928	-0.07489	-0.15357	-0.43214	-0.82857				1.64865	0.14955
	0.927	-0.02672	-0.08397	-0.25191	-0.51145				1.65766	0.06861		0.927	-0.07489	-0.15714	-0.43214	-0.82857				1.65766	0.15029
	0.926	-0.02672	-0.08397	-0.25191	-0.51527				1.66667	0.06909		0.926	-0.07489	-0.15714	-0.43571	-0.82857				1.66667	0.15104
	0.925	-0.02672	-0.08397	-0.25191	-0.51527				1.67568	0.06958		0.925	-0.07489	-0.15714	-0.43571	-0.82857				1.67568	0.15179
	0.924	-0.02672	-0.08397	-0.24809	-0.51527				1.68468	0.07006		0.924	-0.07489	-0.15714	-0.43571	-0.82857				1.68468	0.15254
	0.923	-0.03053	-0.08397	-0.25191	-0.51527				1.69369	0.07054		0.923	-0.07905	-0.15714	-0.43571	-0.83214				1.69369	0.15328
	0.922	-0.02672	-0.08397	-0.25191	-0.51527				1.7027	0.07103		0.922	-0.07905	-0.15714	-0.43571	-0.83214				1.7027	0.15403
	0.921	-0.02672	-0.08397	-0.25191	-0.51527				1.71171	0.07151		0.921	-0.07905	-0.15714	-0.43571	-0.83571				1.71171	0.15478
	0.92	-0.02672	-0.08397	-0.25191	-0.51527				1.72072	0.072		0.92	-0.07905	-0.15714	-0.43571	-0.83571				1.72072	0.15553
	0.919	-0.02672	-0.08397	-0.25191	-0.51527				1.72973	0.07248		0.919	-0.07905	-0.15714	-0.43929	-0.83571				1.72973	0.15627
	0.918	-0.03053	-0.08397	-0.25191	-0.51527				1.73874	0.07297		0.918	-0.07905	-0.15714	-0.43929	-0.83571				1.73874	0.15702
	0.917	-0.03053	-0.08397	-0.25191	-0.51527				1.74775	0.07345		0.917	-0.07905	-0.16071	-0.43929	-0.83929				1.74775	0.15777
	0.916	-0.03053	-0.08397	-0.25191	-0.51527				1.75676	0.07393		0.916	-0.07905	-0.15714	-0.43929	-0.83929				1.75676	0.15852
	0.915	-0.03053	-0.08779	-0.25191	-0.51527				1.76577	0.07442		0.915	-0.07905	-0.16071	-0.43929	-0.83929				1.76577	0.15926
	0.914	-0.03053	-0.08397	-0.25191	-0.51527				1.77477	0.0749		0.914	-0.07905	-0.16071	-0.43929	-0.83929				1.77477	0.16001
	0.913	-0.03053	-0.08779	-0.25191	-0.51527				1.78378	0.07539		0.913	-0.07905	-0.16071	-0.43929	-0.84286				1.78378	0.16076
	0.912	-0.03053	-0.08779	-0.25191	-0.51527				1.79279	0.07587		0.912	-0.07905	-0.16071	-0.43929	-0.84286				1.79279	0.16151
	0.911	-0.03053	-0.08779	-0.25191	-0.51908				1.8018	0.07635		0.911	-0.07905	-0.16071	-0.44286	-0.84286				1.8018	0.16225
	0.91	-0.03053	-0.08779	-0.25191	-0.51908				1.81081	0.07684		0.91	-0.07905	-0.16071	-0.44286	-0.84286				1.81081	0.163
	0.909	-0.03053	-0.08779	-0.25191	-0.51908				1.81982	0.07732		0.909	-0.07905	-0.16071	-0.44286	-0.84643				1.81982	0.16375
	0.908	-0.03053	-0.08397	-0.25191	-0.51908				1.82883	0.07781		0.908	-0.07905	-0.16071	-0.44286	-0.84643				1.82883	0.1645
	0.907	-0.03053	-0.08779	-0.25573	-0.5229				1.83784	0.07829		0.907	-0.08321	-0.16429	-0.45	-0.85				1.83784	0.16524
	0.906	-0.03053	-0.08779	-0.25573	-0.5229				1.84685	0.07878		0.906	-0.08321	-0.16429	-0.44643	-0.85357				1.84685	0.16599
	0.905	-0.03053	-0.08779	-0.25573	-0.5229				1.85586	0.07926		0.905	-0.08321	-0.16429	-0.44643	-0.85357				1.85586	0.16674
	0.904	-0.03053	-0.08779	-0.25573	-0.5229				1.86486	0.07974		0.904	-0.07905	-0.16429	-0.44643	-0.85357				1.86486	0.16749
	0.903	-0.03053	-0.08779	-0.25573	-0.5229				1.87387	0.08023		0.903	-0.07905	-0.16429	-0.45	-0.85357				1.87387	0.16823
	0.902	-0.03053	-0.08779	-0.25573	-0.5229				1.88288	0.08071		0.902	-0.08321	-0.16429	-0.45	-0.85714				1.88288	0.16898
	0.901	-0.03053	-0.08779	-0.25573	-0.5229				1.89189	0.0812		0.901	-0.08321	-0.16429	-0.45	-0.85714				1.89189	0.16973
	0.9	-0.03053	-0.08779	-0.25573	-0.5229				1.9009	0.08168		0.9	-0.07905	-0.16429	-0.45	-0.85714				1.9009	0.17048
	0.901	0.01527	0.00382	-0.11069	-0.35496				1.90991	0.08217		0.901	0.00416	-0.05357	-0.30714	-0.70357				1.90991	0.17122
	0.902	0.0229	0.0458	-0.00763	-0.21756				1.91892	0.08265		0.902	0.04161	0.01786	-0.18571	-0.56071				1.91892	0.17197
	0.903	0.0229	0.06489	0.06489	-0.10305				1.92793	0.08313		0.903	0.05825	0.06429	-0.08929	-0.43214				1.92793	0.17272
	0.904	0.02672	0.07252	0.1145	-0.00382				1.93694	0.08362		0.904	0.06657	0.09643	-0.00714	-0.32143				1.93694	0.17347
	0.905	0.02672	0.07634	0.14885	0.07252				1.94595	0.0841		0.905	0.07073	0.11786	0.06071	-0.21786				1.94595	0.17421
	0.906	0.02672	0.07634	0.17557	0.14122				1.95495	0.08459		0.906	0.07073	0.13214	0.11786	-0.12143				1.95495	0.17496
	0.907	0.02672	0.08015	0.19084	0.19847				1.96396	0.08507		0.907	0.07489	0.13929	0.16786	-0.03571				1.96396	0.17571
	0.908	0.02672	0.08015	0.20992	0.25191				1.97297	0.08555		0.908	0.07905	0.15	0.21429	0.04643				1.97297	0.17646
	0.909	0.02672	0.08015	0.21756	0.29008				1.98198	0.08604		0.909	0.07489	0.15357	0.24286	0.11429				1.98198	0.1772
	0.91	0.02672	0.08015	0.22137	0.32061				1.99099	0.08652		0.91	0.07489	0.15714	0.27143	0.17857				1.99099	0.17795
	0.911	0.02672	0.08015	0.22519	0.34733				2	0.08701		0.911	0.07905	0.15714	0.29643	0.23571				2	0.1787
	0.912	0.02672	0.08015	0.22901	0.37405				2.00901	0.08749		0.912	0.07905	0.16071	0.31786	0.28929				2.00901	0.17945
	0.913	0.02672	0.08015	0.23282	0.39313				2.01802	0.08798		0.913	0.07905	0.16071	0.33214	0.33571				2.01802	0.18019
	0.914	0.02672	0.08015	0.23664	0.4084				2.02703	0.08846		0.914	0.07905	0.16429	0.34643	0.38214				2.02703	0.18094
	0.915	0.02672	0.08397	0.23664	0.42366				2.03604	0.08894		0.915	0.07905	0.16429	0.35714	0.42143				2.03604	0.18169
	0.916	0.02672	0.08397	0.23664	0.43511				2.04505	0.08943		0.916	0.07905	0.16429	0.37143	0.45714				2.04505	0.18244
	0.917	0.02672	0.08015	0.23664	0.44275				2.05405	0.08991		0.917	0.07905	0.16429	0.37857	0.48929				2.05405	0.18318
	0.918	0.03053	0.08397	0.24046	0.4542				2.06306	0.0904		0.918	0.08321	0.16786	0.38571	0.52143				2.06306	0.18393
	0.919	0.03053	0.08397	0.24046	0.46183				2.07207	0.09088		0.919	0.07905	0.16786	0.39286	0.55				2.07207	0.18468
	0.92	0.03053	0.08397	0.24046	0.46947				2.08108	0.09137		0.92	0.08321	0.16786	0.4	0.575				2.08108	0.18543
	0.921	0.02672	0.08397	0.24046	0.47328				2.09009	0.09185		0.921	0.08321	0.16786	0.40357	0.59643				2.09009	0.18617
	0.922	0.03053	0.08397	0.24046	0.4771				2.0991	0.09233		0.922	0.08321	0.16786	0.40714	0.61786				2.0991	0.18692
	0.923	0.03053	0.08397	0.24427	0.48092				2.10811	0.09282		0.923	0.08321	0.16786	0.41071	0.63929				2.10811	0.18767
	0.924	0.03053	0.08397	0.24427	0.48473				2.11712	0.0933		0.924	0.08321	0.17143	0.41429	0.65714				2.11712	0.18842
	0.925	0.03053	0.08397	0.24427	0.48855				2.12613	0.09379		0.925	0.08321	0.17143	0.41786	0.67143				2.12613	0.18916
	0.926	0.03053	0.08397	0.24427	0.48855				2.13514	0.09427		0.926	0.08321	0.17143	0.41786	0.68571				2.13514	0.18991
	0.927	0.03053	0.08397	0.24427	0.49237				2.14414	0.09475		0.927	0.08321	0.17143	0.42143	0.7				2.14414	0.19066
	0.928	0.03053	0.08397	0.24427	0.49618				2.15315	0.09524		0.928	0.08321	0.17143	0.425	0.71429				2.15315	0.19141
	0.929	0.03053	0.08397	0.24427	0.49618				2.16216	0.09572		0.929	0.08321	0.17143	0.425	0.725				2.16216	0.19215
	0.93	0.03053	0.08397	0.24809	0.49618				2.17117	0.09621		0.93	0.08321	0.17143	0.42857	0.73571				2.17117	0.1929
	0.931	0.03053	0.08397	0.24809	0.5				2.18018	0.09669		0.931	0.08321	0.17143	0.42857	0.74286				2.18018	0.19365
	0.932	0.03053	0.08397	0.24809	0.5				2.18919	0.09718		0.932	0.08321	0.175	0.43214	0.75357				2.18919	0.1944
	0.933	0.03053	0.08397	0.24809	0.5				2.1982	0.09766		0.933	0.08321	0.17143	0.43214	0.76071				2.1982	0.19514
	0.934	0.03053	0.08397	0.24809	0.5				2.20721	0.09814		0.934	0.08321	0.175	0.43214	0.76786				2.20721	0.19589
	0.935	0.03053	0.08397	0.24809	0.50382				2.21622	0.09863		0.935	0.08321	0.175	0.43214	0.775				2.21622	0.19664
	0.936	0.03053	0.08779	0.24809	0.50382				2.22523	0.09911		0.936	0.08321	0.175	0.43571	0.78214				2.22523	0.19739
	0.937	0.03053	0.08779	0.24809	0.50382				2.23423	0.0996		0.937	0.08321	0.175	0.43571	0.78929				2.23423	0.19813
	0.938	0.03053	0.08397	0.24809	0.50763				2.24324	0.10008		0.938	0.08737	0.175	0.43571	0.79286				2.24324	0.19888
	0.939	0.03053	0.08779	0.24809	0.50763				2.25225	0.10057		0.939	0.08737	0.175	0.43571	0.8				2.25225	0.19963
	0.94	0.03053	0.08779	0.24809	0.50763				2.26126	0.10105		0.94	0.08737	0.17857	0.43929	0.80357				2.26126	0.20038
	0.941	0.03053	0.08779	0.24809	0.50763				2.27027	0.10153		0.941	0.08737	0.175	0.43571	0.80714				2.27027	0.20112
	0.942	0.03053	0.08779	0.24809	0.50763				2.27928	0.10202		0.942	0.08737	0.175	0.43929	0.81071				2.27928	0.20187
	0.943	0.03053	0.08779	0.24809	0.50763				2.28829	0.1025		0.943	0.08737	0.17857	0.43929	0.81429				2.28829	0.20262
	0.944	0.03053	0.08779	0.25191	0.50763				2.2973	0.10299		0.944	0.08737	0.17857	0.43929	0.81786				2.2973	0.20337
	0.945	0.03053	0.08779	0.25191	0.51145				2.30631	0.10347		0.945	0.08737	0.17857	0.43929	0.82143				2.30631	0.20411
	0.946	0.03053	0.08779	0.25191	0.51145				2.31532	0.10395		0.946	0.08737	0.17857	0.43929	0.825				2.31532	0.20486
	0.947	0.03053	0.08779	0.25191	0.51145				2.32432	0.10444		0.947	0.08737	0.17857	0.44286	0.82857				2.32432	0.20561
	0.948	0.03053	0.08779	0.25191	0.51145				2.33333	0.10492		0.948	0.08737	0.17857	0.44286	0.83214				2.33333	0.20636
	0.949	0.03053	0.08779	0.25191	0.51145				2.34234	0.10541		0.949	0.08737	0.17857	0.44286	0.83214				2.34234	0.2071
	0.95	0.03053	0.08779	0.25191	0.51527				2.35135	0.10589		0.95	0.08737	0.17857	0.44286	0.83571				2.35135	0.20785
	0.951	0.03053	0.08779	0.25191	0.51527				2.36036	0.10638		0.951	0.08737	0.17857	0.44286	0.83929				2.36036	0.2086
	0.952	0.03053	0.08779	0.25191	0.51527				2.36937	0.10686		0.952	0.08737	0.17857	0.44643	0.83929				2.36937	0.20935
	0.953	0.03053	0.08779	0.25191	0.51527				2.37838	0.10734		0.953	0.08737	0.17857	0.44286	0.84286				2.37838	0.21009
	0.954	0.03053	0.08779	0.25191	0.51527				2.38739	0.10783		0.954	0.08737	0.17857	0.44643	0.84286				2.38739	0.21084
	0.955	0.03053	0.08779	0.25191	0.51527				2.3964	0.10831		0.955	0.08737	0.17857	0.44643	0.84643				2.3964	0.21159
	0.956	0.03435	0.08779	0.25191	0.51527				2.40541	0.1088		0.956	0.08737	0.18214	0.44643	0.85				2.40541	0.21234
	0.957	0.03053	0.08779	0.25191	0.51527				2.41441	0.10928		0.957	0.08737	0.18214	0.44643	0.85				2.41441	0.21308
	0.958	0.03053	0.08779	0.25191	0.51527				2.42342	0.10976		0.958	0.08737	0.18214	0.44643	0.85				2.42342	0.21383
	0.959	0.03053	0.08779	0.25191	0.51527				2.43243	0.11025		0.959	0.08737	0.18214	0.44643	0.85				2.43243	0.21458
	0.96	0.03053	0.08779	0.25191	0.51527				2.44144	0.11073		0.96	0.09153	0.18214	0.45	0.85357				2.44144	0.21533
	0.961	0.03435	0.08779	0.25191	0.51908				2.45045	0.11122		0.961	0.09153	0.18214	0.45	0.85357				2.45045	0.21607
	0.962	0.03053	0.08779	0.25573	0.51527				2.45946	0.1117		0.962	0.08737	0.18214	0.45	0.85357				2.45946	0.21682
	0.963	0.03435	0.08779	0.25191	0.51527				2.46847	0.11219		0.963	0.09153	0.18214	0.45	0.85714				2.46847	0.21757
	0.964	0.03435	0.08779	0.25573	0.51908				2.47748	0.11267		0.964	0.09153	0.18571	0.45	0.86071				2.47748	0.21832
	0.965	0.03435	0.08779	0.25191	0.51908				2.48649	0.11315		0.965	0.09153	0.18571	0.45	0.85714				2.48649	0.21906
	0.966	0.03435	0.0916	0.25573	0.51908				2.4955	0.11364		0.966	0.09153	0.18571	0.45	0.86071				2.4955	0.21981
	0.967	0.03435	0.08779	0.25573	0.51908				2.5045	0.11412		0.967	0.09153	0.18571	0.45357	0.86071				2.5045	0.22056
	0.968	0.03435	0.0916	0.25573	0.51908				2.51351	0.11461		0.968	0.09153	0.18571	0.45357	0.86071				2.51351	0.22131
	0.969	0.03435	0.0916	0.25573	0.51908				2.52252	0.11509		0.969	0.09153	0.18571	0.45357	0.86429				2.52252	0.22205
	0.97	0.03435	0.0916	0.25573	0.5229				2.53153	0.11558		0.97	0.09153	0.18571	0.45357	0.86429				2.53153	0.2228
	0.971	0.03435	0.0916	0.25573	0.51908				2.54054	0.11606		0.971	0.09153	0.18571	0.45357	0.86786				2.54054	0.22355
	0.972	0.03435	0.0916	0.25954	0.5229				2.54955	0.11654		0.972	0.09569	0.18929	0.45714	0.86786				2.54955	0.2243
	0.973	0.03435	0.0916	0.25573	0.51908				2.55856	0.11703		0.973	0.09153	0.18929	0.45357	0.86786				2.55856	0.22504
	0.974	0.03435	0.0916	0.25573	0.5229				2.56757	0.11751		0.974	0.09153	0.18929	0.45714	0.87143				2.56757	0.22579
	0.975	0.03435	0.0916	0.25573	0.5229				2.57658	0.118		0.975	0.09153	0.18929	0.45714	0.87143				2.57658	0.22654
	0.976	0.03435	0.0916	0.25954	0.5229				2.58559	0.11848		0.976	0.09153	0.18929	0.45714	0.87143				2.58559	0.22729
	0.977	0.03435	0.0916	0.25954	0.5229				2.59459	0.11896		0.977	0.09569	0.18929	0.45714	0.87143				2.59459	0.22803
	0.978	0.03435	0.0916	0.25954	0.5229				2.6036	0.11945		0.978	0.09569	0.18929	0.45714	0.875				2.6036	0.22878
	0.979	0.03435	0.0916	0.25954	0.5229				2.61261	0.11993		0.979	0.09569	0.18929	0.45714	0.875				2.61261	0.22953
	0.98	0.03435	0.0916	0.25954	0.52672				2.62162	0.12042		0.98	0.09569	0.19286	0.46071	0.875				2.62162	0.23028
	0.981	0.03435	0.0916	0.25954	0.5229				2.63063	0.1209		0.981	0.09569	0.19286	0.46071	0.875				2.63063	0.23102
	0.982	0.03435	0.0916	0.25954	0.52672				2.63964	0.12139		0.982	0.09569	0.19286	0.46071	0.87857				2.63964	0.23177
	0.983	0.03435	0.0916	0.25954	0.52672				2.64865	0.12187		0.983	0.09569	0.19286	0.46071	0.87857				2.64865	0.23252
	0.984	0.03435	0.0916	0.25954	0.52672				2.65766	0.12235		0.984	0.09569	0.19286	0.46071	0.87857				2.65766	0.23327
	0.985	0.03817	0.0916	0.25954	0.52672				2.66667	0.12284		0.985	0.09569	0.19286	0.46071	0.87857				2.66667	0.23401
	0.986	0.03435	0.0916	0.25954	0.52672				2.67568	0.12332		0.986	0.09569	0.19643	0.46429	0.88214				2.67568	0.23476
	0.987	0.03817	0.09542	0.25954	0.52672				2.68468	0.12381		0.987	0.09569	0.19643	0.46429	0.88214				2.68468	0.23551
	0.988	0.03817	0.09542	0.26336	0.53053				2.69369	0.12429		0.988	0.09985	0.19643	0.46429	0.88571				2.69369	0.23626
	0.989	0.03817	0.0916	0.26336	0.52672				2.7027	0.12478		0.989	0.09569	0.19643	0.46429	0.88571				2.7027	0.237
	0.99	0.03817	0.09542	0.26336	0.53053				2.71171	0.12526		0.99	0.09985	0.19643	0.46429	0.88571				2.71171	0.23775
	0.991	0.03817	0.09542	0.26336	0.53053				2.72072	0.12574		0.991	0.09985	0.2	0.46786	0.88571				2.72072	0.2385
	0.992	0.03817	0.09542	0.26336	0.53053				2.72973	0.12623		0.992	0.09985	0.2	0.46786	0.88929				2.72973	0.23925
	0.993	0.03817	0.09542	0.26336	0.53053				2.73874	0.12671		0.993	0.09985	0.2	0.46786	0.88929				2.73874	0.23999
	0.994	0.03817	0.09542	0.26336	0.53053				2.74775	0.1272		0.994	0.09985	0.2	0.46786	0.88929				2.74775	0.24074
	0.995	0.03817	0.09542	0.26336	0.53053				2.75676	0.12768		0.995	0.09985	0.2	0.46786	0.88929				2.75676	0.24149
	0.996	0.03817	0.09542	0.26336	0.53435				2.76577	0.12816		0.996	0.09985	0.20357	0.47143	0.89286				2.76577	0.24224
	0.997	0.03817	0.09542	0.26336	0.53053				2.77477	0.12865		0.997	0.09985	0.20357	0.47143	0.89286				2.77477	0.24298
	0.998	0.03817	0.09542	0.26336	0.53053				2.78378	0.12913		0.998	0.09985	0.20357	0.47143	0.89286				2.78378	0.24373
	0.999	0.03817	0.09542	0.26336	0.53435				2.79279	0.12962		0.999	0.10401	0.20357	0.47143	0.89643				2.79279	0.24448
									2.8018	0.1301										2.8018	0.24523
									2.81081	0.13059										2.81081	0.24597
									2.81982	0.13107										2.81982	0.24672
									2.82883	0.13155										2.82883	0.24747
									2.83784	0.13204										2.83784	0.24822
									2.84685	0.13252										2.84685	0.24896
									2.85586	0.13301										2.85586	0.24971
									2.86486	0.13349										2.86486	0.25046
									2.87387	0.13398										2.87387	0.25121
									2.88288	0.13446										2.88288	0.25195
									2.89189	0.13494										2.89189	0.2527
									2.9009	0.13543										2.9009	0.25345
									2.90991	0.13591										2.90991	0.2542
									2.91892	0.1364										2.91892	0.25494
									2.92793	0.13688										2.92793	0.25569
									2.93694	0.13736										2.93694	0.25644
									2.94595	0.13785										2.94595	0.25719
									2.95495	0.13833										2.95495	0.25793
									2.96396	0.13882										2.96396	0.25868
									2.97297	0.1393										2.97297	0.25943
									2.98198	0.13979										2.98198	0.26018
									2.99099	0.14027										2.99099	0.26092
									3	0.14075										3	0.26167
									3.00901	0.14124										3.00901	0.26242
									3.01802	0.14172										3.01802	0.26317
									3.02703	0.14221										3.02703	0.26391
									3.03604	0.14269										3.03604	0.26466
									3.04505	0.14318										3.04505	0.26541
									3.05405	0.14366										3.05405	0.26616
									3.06306	0.14414										3.06306	0.2669
									3.07207	0.14463										3.07207	0.26765
									3.08108	0.14511										3.08108	0.2684
									3.09009	0.1456										3.09009	0.26915
									3.0991	0.14608										3.0991	0.26989
									3.10811	0.14656										3.10811	0.27064
									3.11712	0.14705										3.11712	0.27139
									3.12613	0.14753										3.12613	0.27213
									3.13514	0.14802										3.13514	0.27288
									3.14414	0.1485										3.14414	0.27363
									3.15315	0.14899										3.15315	0.27438
									3.16216	0.14947										3.16216	0.27512
									3.17117	0.14995										3.17117	0.27587
									3.18018	0.15044										3.18018	0.27662
									3.18919	0.15092										3.18919	0.27737
									3.1982	0.15141										3.1982	0.27811
									3.20721	0.15189										3.20721	0.27886
									3.21622	0.15237										3.21622	0.27961
									3.22523	0.15286										3.22523	0.28036
									3.23423	0.15334										3.23423	0.2811
									3.24324	0.15383										3.24324	0.28185
									3.25225	0.15431										3.25225	0.2826
									3.26126	0.1548										3.26126	0.28335
									3.27027	0.15528										3.27027	0.28409
									3.27928	0.15576										3.27928	0.28484
									3.28829	0.15625										3.28829	0.28559
									3.2973	0.15673										3.2973	0.28634
									3.30631	0.15722										3.30631	0.28708
									3.31532	0.1577										3.31532	0.28783
									3.32432	0.15819										3.32432	0.28858
									3.33333	0.15867										3.33333	0.28933
									3.34234	0.15915										3.34234	0.29007
									3.35135	0.15964										3.35135	0.29082
									3.36036	0.16012										3.36036	0.29157
									3.36937	0.16061										3.36937	0.29232
									3.37838	0.16109										3.37838	0.29306
									3.38739	0.16157										3.38739	0.29381
									3.3964	0.16206										3.3964	0.29456
									3.40541	0.16254										3.40541	0.29531
									3.41441	0.16303										3.41441	0.29605
									3.42342	0.16351										3.42342	0.2968
									3.43243	0.164										3.43243	0.29755
									3.44144	0.16448										3.44144	0.2983
									3.45045	0.16496										3.45045	0.29904
									3.45946	0.16545										3.45946	0.29979
									3.46847	0.16593										3.46847	0.30054
									3.47748	0.16642										3.47748	0.30129
									3.48649	0.1669										3.48649	0.30203
									3.4955	0.16739										3.4955	0.30278
									3.5045	0.16787										3.5045	0.30353
									3.51351	0.16835										3.51351	0.30428
									3.52252	0.16884										3.52252	0.30502
									3.53153	0.16932										3.53153	0.30577
									3.54054	0.16981										3.54054	0.30652
									3.54955	0.17029										3.54955	0.30727
									3.55856	0.17077										3.55856	0.30801
									3.56757	0.17126										3.56757	0.30876
									3.57658	0.17174										3.57658	0.30951
									3.58559	0.17223										3.58559	0.31026
									3.59459	0.17271										3.59459	0.311
									3.6036	0.1732										3.6036	0.31175
									3.61261	0.17368										3.61261	0.3125
									3.62162	0.17416										3.62162	0.31325
									3.63063	0.17465										3.63063	0.31399
									3.63964	0.17513										3.63964	0.31474
									3.64865	0.17562										3.64865	0.31549
									3.65766	0.1761										3.65766	0.31624
									3.66667	0.17659										3.66667	0.31698
									3.67568	0.17707										3.67568	0.31773
									3.68468	0.17755										3.68468	0.31848
									3.69369	0.17804										3.69369	0.31923
									3.7027	0.17852										3.7027	0.31997
									3.71171	0.17901										3.71171	0.32072
									3.72072	0.17949										3.72072	0.32147
									3.72973	0.17997										3.72973	0.32222
									3.73874	0.18046										3.73874	0.32296
									3.74775	0.18094										3.74775	0.32371
									3.75676	0.18143										3.75676	0.32446
									3.76577	0.18191										3.76577	0.32521
									3.77477	0.1824										3.77477	0.32595
									3.78378	0.18288										3.78378	0.3267
									3.79279	0.18336										3.79279	0.32745
									3.8018	0.18385										3.8018	0.3282
									3.81081	0.18433										3.81081	0.32894
									3.81982	0.18482										3.81982	0.32969
									3.82883	0.1853										3.82883	0.33044
									3.83784	0.18579										3.83784	0.33119
									3.84685	0.18627										3.84685	0.33193
									3.85586	0.18675										3.85586	0.33268
									3.86486	0.18724										3.86486	0.33343
									3.87387	0.18772										3.87387	0.33418
									3.88288	0.18821										3.88288	0.33492
									3.89189	0.18869										3.89189	0.33567
									3.9009	0.18917										3.9009	0.33642
									3.90991	0.18966										3.90991	0.33717
									3.91892	0.19014										3.91892	0.33791
									3.92793	0.19063										3.92793	0.33866
									3.93694	0.19111										3.93694	0.33941
									3.94595	0.1916										3.94595	0.34016
									3.95495	0.19208										3.95495	0.3409
									3.96396	0.19256										3.96396	0.34165
									3.97297	0.19305										3.97297	0.3424
									3.98198	0.19353										3.98198	0.34315
									3.99099	0.19402										3.99099	0.34389
									4	0.1945										4	0.34464
									4.00901	0.19498										4.00901	0.34539
									4.01802	0.19547										4.01802	0.34614
									4.02703	0.19595										4.02703	0.34688
									4.03604	0.19644										4.03604	0.34763
									4.04505	0.19692										4.04505	0.34838
									4.05405	0.19741										4.05405	0.34913
									4.06306	0.19789										4.06306	0.34987
									4.07207	0.19837										4.07207	0.35062
									4.08108	0.19886										4.08108	0.35137
									4.09009	0.19934										4.09009	0.35212
									4.0991	0.19983										4.0991	0.35286
									4.10811	0.20031										4.10811	0.35361
									4.11712	0.2008										4.11712	0.35436
									4.12613	0.20128										4.12613	0.35511
									4.13514	0.20176										4.13514	0.35585
									4.14414	0.20225										4.14414	0.3566
									4.15315	0.20273										4.15315	0.35735
									4.16216	0.20322										4.16216	0.3581
									4.17117	0.2037										4.17117	0.35884
									4.18018	0.20418										4.18018	0.35959
									4.18919	0.20467										4.18919	0.36034
									4.1982	0.20515										4.1982	0.36109
									4.20721	0.20564										4.20721	0.36183
									4.21622	0.20612										4.21622	0.36258
									4.22523	0.20661										4.22523	0.36333
									4.23423	0.20709										4.23423	0.36408
									4.24324	0.20757										4.24324	0.36482
									4.25225	0.20806										4.25225	0.36557
									4.26126	0.20854										4.26126	0.36632
									4.27027	0.20903										4.27027	0.36707
									4.27928	0.20951										4.27928	0.36781
									4.28829	0.21										4.28829	0.36856
									4.2973	0.21048										4.2973	0.36931
									4.30631	0.21096										4.30631	0.37006
									4.31532	0.21145										4.31532	0.3708
									4.32432	0.21193										4.32432	0.37155
									4.33333	0.21242										4.33333	0.3723
									4.34234	0.2129										4.34234	0.37305
									4.35135	0.21338										4.35135	0.37379
									4.36036	0.21387										4.36036	0.37454
									4.36937	0.21435										4.36937	0.37529
									4.37838	0.21484										4.37838	0.37604
									4.38739	0.21532										4.38739	0.37678
									4.3964	0.21581										4.3964	0.37753
									4.40541	0.21629										4.40541	0.37828
									4.41441	0.21677										4.41441	0.37903
									4.42342	0.21726										4.42342	0.37977
									4.43243	0.21774										4.43243	0.38052
									4.44144	0.21823										4.44144	0.38127
									4.45045	0.21871										4.45045	0.38202
									4.45946	0.2192										4.45946	0.38276
									4.46847	0.21968										4.46847	0.38351
									4.47748	0.22016										4.47748	0.38426
									4.48649	0.22065										4.48649	0.38501
									4.4955	0.22113										4.4955	0.38575
									4.5045	0.22162										4.5045	0.3865
									4.51351	0.2221										4.51351	0.38725
									4.52252	0.22258										4.52252	0.388
									4.53153	0.22307										4.53153	0.38874
									4.54054	0.22355										4.54054	0.38949
									4.54955	0.22404										4.54955	0.39024
									4.55856	0.22452										4.55856	0.39099
									4.56757	0.22501										4.56757	0.39173
									4.57658	0.22549										4.57658	0.39248
									4.58559	0.22597										4.58559	0.39323
									4.59459	0.22646										4.59459	0.39398
									4.6036	0.22694										4.6036	0.39472
									4.61261	0.22743										4.61261	0.39547
									4.62162	0.22791										4.62162	0.39622
									4.63063	0.2284										4.63063	0.39697
									4.63964	0.22888										4.63964	0.39771
									4.64865	0.22936										4.64865	0.39846
									4.65766	0.22985										4.65766	0.39921
									4.66667	0.23033										4.66667	0.39996
									4.67568	0.23082										4.67568	0.4007
									4.68468	0.2313										4.68468	0.40145
									4.69369	0.23178										4.69369	0.4022
									4.7027	0.23227										4.7027	0.40295
									4.71171	0.23275										4.71171	0.40369
									4.72072	0.23324										4.72072	0.40444
									4.72973	0.23372										4.72973	0.40519
									4.73874	0.23421										4.73874	0.40594
									4.74775	0.23469										4.74775	0.40668
									4.75676	0.23517										4.75676	0.40743
									4.76577	0.23566										4.76577	0.40818
									4.77477	0.23614										4.77477	0.40893
									4.78378	0.23663										4.78378	0.40967
									4.79279	0.23711										4.79279	0.41042
									4.8018	0.23759										4.8018	0.41117
									4.81081	0.23808										4.81081	0.41192
									4.81982	0.23856										4.81982	0.41266
									4.82883	0.23905										4.82883	0.41341
									4.83784	0.23953										4.83784	0.41416
									4.84685	0.24002										4.84685	0.41491
									4.85586	0.2405										4.85586	0.41565
									4.86486	0.24098										4.86486	0.4164
									4.87387	0.24147										4.87387	0.41715
									4.88288	0.24195										4.88288	0.4179
									4.89189	0.24244										4.89189	0.41864
									4.9009	0.24292										4.9009	0.41939
									4.90991	0.24341										4.90991	0.42014
									4.91892	0.24389										4.91892	0.42089
									4.92793	0.24437										4.92793	0.42163
									4.93694	0.24486										4.93694	0.42238
									4.94595	0.24534										4.94595	0.42313
									4.95495	0.24583										4.95495	0.42388
									4.96396	0.24631										4.96396	0.42462
									4.97297	0.24679										4.97297	0.42537
									4.98198	0.24728										4.98198	0.42612
									4.99099	0.24776										4.99099	0.42687
									5	0.24825										5	0.42761
									5.00901	0.24873										5.00901	0.42836
									5.01802	0.24922										5.01802	0.42911
									5.02703	0.2497										5.02703	0.42986
									5.03604	0.25018										5.03604	0.4306
									5.04505	0.25067										5.04505	0.43135
									5.05405	0.25115										5.05405	0.4321
									5.06306	0.25164										5.06306	0.43285
									5.07207	0.25212										5.07207	0.43359
									5.08108	0.25261										5.08108	0.43434
									5.09009	0.25309										5.09009	0.43509
									5.0991	0.25357										5.0991	0.43584
									5.10811	0.25406										5.10811	0.43658
									5.11712	0.25454										5.11712	0.43733
									5.12613	0.25503										5.12613	0.43808
									5.13514	0.25551										5.13514	0.43883
									5.14414	0.25599										5.14414	0.43957
									5.15315	0.25648										5.15315	0.44032
									5.16216	0.25696										5.16216	0.44107
									5.17117	0.25745										5.17117	0.44182
									5.18018	0.25793										5.18018	0.44256
									5.18919	0.25842										5.18919	0.44331
									5.1982	0.2589										5.1982	0.44406
									5.20721	0.25938										5.20721	0.44481
									5.21622	0.25987										5.21622	0.44555
									5.22523	0.26035										5.22523	0.4463
									5.23423	0.26084										5.23423	0.44705
									5.24324	0.26132										5.24324	0.4478
									5.25225	0.26181										5.25225	0.44854
									5.26126	0.26229										5.26126	0.44929
									5.27027	0.26277										5.27027	0.45004
									5.27928	0.26326										5.27928	0.45079
									5.28829	0.26374										5.28829	0.45153
									5.2973	0.26423										5.2973	0.45228
									5.30631	0.26471										5.30631	0.45303
									5.31532	0.26519										5.31532	0.45378
									5.32432	0.26568										5.32432	0.45452
									5.33333	0.26616										5.33333	0.45527
									5.34234	0.26665										5.34234	0.45602
									5.35135	0.26713										5.35135	0.45677
									5.36036	0.26762										5.36036	0.45751
									5.36937	0.2681										5.36937	0.45826
									5.37838	0.26858										5.37838	0.45901
									5.38739	0.26907										5.38739	0.45976
									5.3964	0.26955										5.3964	0.4605
									5.40541	0.27004										5.40541	0.46125
									5.41441	0.27052										5.41441	0.462
									5.42342	0.271										5.42342	0.46275
									5.43243	0.27149										5.43243	0.46349
									5.44144	0.27197										5.44144	0.46424
									5.45045	0.27246										5.45045	0.46499
									5.45946	0.27294										5.45946	0.46574
									5.46847	0.27343										5.46847	0.46648
									5.47748	0.27391										5.47748	0.46723
									5.48649	0.27439										5.48649	0.46798
									5.4955	0.27488										5.4955	0.46873
									5.5045	0.27536										5.5045	0.46947
									5.51351	0.27585										5.51351	0.47022
									5.52252	0.27633										5.52252	0.47097
									5.53153	0.27682										5.53153	0.47172
									5.54054	0.2773										5.54054	0.47246
									5.54955	0.27778										5.54955	0.47321
									5.55856	0.27827										5.55856	0.47396
									5.56757	0.27875										5.56757	0.47471
									5.57658	0.27924										5.57658	0.47545
									5.58559	0.27972										5.58559	0.4762
									5.59459	0.2802										5.59459	0.47695
									5.6036	0.28069										5.6036	0.4777
									5.61261	0.28117										5.61261	0.47844
									5.62162	0.28166										5.62162	0.47919
									5.63063	0.28214										5.63063	0.47994
									5.63964	0.28263										5.63964	0.48069
									5.64865	0.28311										5.64865	0.48143
									5.65766	0.28359										5.65766	0.48218
									5.66667	0.28408										5.66667	0.48293
									5.67568	0.28456										5.67568	0.48368
									5.68468	0.28505										5.68468	0.48442
									5.69369	0.28553										5.69369	0.48517
									5.7027	0.28602										5.7027	0.48592
									5.71171	0.2865										5.71171	0.48667
									5.72072	0.28698										5.72072	0.48741
									5.72973	0.28747										5.72973	0.48816
									5.73874	0.28795										5.73874	0.48891
									5.74775	0.28844										5.74775	0.48966
									5.75676	0.28892										5.75676	0.4904
									5.76577	0.2894										5.76577	0.49115
									5.77477	0.28989										5.77477	0.4919
									5.78378	0.29037										5.78378	0.49265
									5.79279	0.29086										5.79279	0.49339
									5.8018	0.29134										5.8018	0.49414
									5.81081	0.29183										5.81081	0.49489
									5.81982	0.29231										5.81982	0.49564
									5.82883	0.29279										5.82883	0.49638
									5.83784	0.29328										5.83784	0.49713
									5.84685	0.29376										5.84685	0.49788
									5.85586	0.29425										5.85586	0.49863
									5.86486	0.29473										5.86486	0.49937
									5.87387	0.29522										5.87387	0.50012
									5.88288	0.2957										5.88288	0.50087
									5.89189	0.29618										5.89189	0.50162
									5.9009	0.29667										5.9009	0.50236
									5.90991	0.29715										5.90991	0.50311
									5.91892	0.29764										5.91892	0.50386
									5.92793	0.29812										5.92793	0.50461
									5.93694	0.2986										5.93694	0.50535
									5.94595	0.29909										5.94595	0.5061
									5.95495	0.29957										5.95495	0.50685
									5.96396	0.30006										5.96396	0.5076
									5.97297	0.30054										5.97297	0.50834
									5.98198	0.30103										5.98198	0.50909
									5.99099	0.30151										5.99099	0.50984
									6	0.30199										6	0.51059
									6.00901	0.30248										6.00901	0.51133
									6.01802	0.30296										6.01802	0.51208
									6.02703	0.30345										6.02703	0.51283
									6.03604	0.30393										6.03604	0.51358
									6.04505	0.30442										6.04505	0.51432
									6.05405	0.3049										6.05405	0.51507
									6.06306	0.30538										6.06306	0.51582
									6.07207	0.30587										6.07207	0.51657
									6.08108	0.30635										6.08108	0.51731
									6.09009	0.30684										6.09009	0.51806
									6.0991	0.30732										6.0991	0.51881
									6.10811	0.3078										6.10811	0.51956
									6.11712	0.30829										6.11712	0.5203
									6.12613	0.30877										6.12613	0.52105
									6.13514	0.30926										6.13514	0.5218
									6.14414	0.30974										6.14414	0.52255
									6.15315	0.31023										6.15315	0.52329
									6.16216	0.31071										6.16216	0.52404
									6.17117	0.31119										6.17117	0.52479
									6.18018	0.31168										6.18018	0.52554
									6.18919	0.31216										6.18919	0.52628
									6.1982	0.31265										6.1982	0.52703
									6.20721	0.31313										6.20721	0.52778
									6.21622	0.31361										6.21622	0.52853
									6.22523	0.3141										6.22523	0.52927
									6.23423	0.31458										6.23423	0.53002
									6.24324	0.31507										6.24324	0.53077
									6.25225	0.31555										6.25225	0.53152
									6.26126	0.31604										6.26126	0.53226
									6.27027	0.31652										6.27027	0.53301
									6.27928	0.317										6.27928	0.53376
									6.28829	0.31749										6.28829	0.53451
									6.2973	0.31797										6.2973	0.53525
									6.30631	0.31846										6.30631	0.536
									6.31532	0.31894										6.31532	0.53675
									6.32432	0.31943										6.32432	0.5375
									6.33333	0.31991										6.33333	0.53824
									6.34234	0.32039										6.34234	0.53899
									6.35135	0.32088										6.35135	0.53974
									6.36036	0.32136										6.36036	0.54049
									6.36937	0.32185										6.36937	0.54123
									6.37838	0.32233										6.37838	0.54198
									6.38739	0.32281										6.38739	0.54273
									6.3964	0.3233										6.3964	0.54348
									6.40541	0.32378										6.40541	0.54422
									6.41441	0.32427										6.41441	0.54497
									6.42342	0.32475										6.42342	0.54572
									6.43243	0.32524										6.43243	0.54647
									6.44144	0.32572										6.44144	0.54721
									6.45045	0.3262										6.45045	0.54796
									6.45946	0.32669										6.45946	0.54871
									6.46847	0.32717										6.46847	0.54946
									6.47748	0.32766										6.47748	0.5502
									6.48649	0.32814										6.48649	0.55095
									6.4955	0.32863										6.4955	0.5517
									6.5045	0.32911										6.5045	0.55245
									6.51351	0.32959										6.51351	0.55319
									6.52252	0.33008										6.52252	0.55394
									6.53153	0.33056										6.53153	0.55469
									6.54054	0.33105										6.54054	0.55544
									6.54955	0.33153										6.54955	0.55618
									6.55856	0.33201										6.55856	0.55693
									6.56757	0.3325										6.56757	0.55768
									6.57658	0.33298										6.57658	0.55843
									6.58559	0.33347										6.58559	0.55917
									6.59459	0.33395										6.59459	0.55992
									6.6036	0.33444										6.6036	0.56067
									6.61261	0.33492										6.61261	0.56142
									6.62162	0.3354										6.62162	0.56216
									6.63063	0.33589										6.63063	0.56291
									6.63964	0.33637										6.63964	0.56366
									6.64865	0.33686										6.64865	0.56441
									6.65766	0.33734										6.65766	0.56515
									6.66667	0.33783										6.66667	0.5659
									6.67568	0.33831										6.67568	0.56665
									6.68468	0.33879										6.68468	0.5674
									6.69369	0.33928										6.69369	0.56814
									6.7027	0.33976										6.7027	0.56889
									6.71171	0.34025										6.71171	0.56964
									6.72072	0.34073										6.72072	0.57039
									6.72973	0.34121										6.72973	0.57113
									6.73874	0.3417										6.73874	0.57188
									6.74775	0.34218										6.74775	0.57263
									6.75676	0.34267										6.75676	0.57338
									6.76577	0.34315										6.76577	0.57412
									6.77477	0.34364										6.77477	0.57487
									6.78378	0.34412										6.78378	0.57562
									6.79279	0.3446										6.79279	0.57637
									6.8018	0.34509										6.8018	0.57711
									6.81081	0.34557										6.81081	0.57786
									6.81982	0.34606										6.81982	0.57861
									6.82883	0.34654										6.82883	0.57936
									6.83784	0.34703										6.83784	0.5801
									6.84685	0.34751										6.84685	0.58085
									6.85586	0.34799										6.85586	0.5816
									6.86486	0.34848										6.86486	0.58235
									6.87387	0.34896										6.87387	0.58309
									6.88288	0.34945										6.88288	0.58384
									6.89189	0.34993										6.89189	0.58459
									6.9009	0.35041										6.9009	0.58534
									6.90991	0.3509										6.90991	0.58608
									6.91892	0.35138										6.91892	0.58683
									6.92793	0.35187										6.92793	0.58758
									6.93694	0.35235										6.93694	0.58833
									6.94595	0.35284										6.94595	0.58907
									6.95495	0.35332										6.95495	0.58982
									6.96396	0.3538										6.96396	0.59057
									6.97297	0.35429										6.97297	0.59132
									6.98198	0.35477										6.98198	0.59206
									6.99099	0.35526										6.99099	0.59281
									7	0.35574										7	0.59356
									7.00901	0.35622										7.00901	0.59431
									7.01802	0.35671										7.01802	0.59505
									7.02703	0.35719										7.02703	0.5958
									7.03604	0.35768										7.03604	0.59655
									7.04505	0.35816										7.04505	0.5973
									7.05405	0.35865										7.05405	0.59804
									7.06306	0.35913										7.06306	0.59879
									7.07207	0.35961										7.07207	0.59954
									7.08108	0.3601										7.08108	0.60029
									7.09009	0.36058										7.09009	0.60103
									7.0991	0.36107										7.0991	0.60178
									7.10811	0.36155										7.10811	0.60253
									7.11712	0.36204										7.11712	0.60328
									7.12613	0.36252										7.12613	0.60402
									7.13514	0.363										7.13514	0.60477
									7.14414	0.36349										7.14414	0.60552
									7.15315	0.36397										7.15315	0.60627
									7.16216	0.36446										7.16216	0.60701
									7.17117	0.36494										7.17117	0.60776
									7.18018	0.36542										7.18018	0.60851
									7.18919	0.36591										7.18919	0.60926
									7.1982	0.36639										7.1982	0.61
									7.20721	0.36688										7.20721	0.61075
									7.21622	0.36736										7.21622	0.6115
									7.22523	0.36785										7.22523	0.61225
									7.23423	0.36833										7.23423	0.61299
									7.24324	0.36881										7.24324	0.61374
									7.25225	0.3693										7.25225	0.61449
									7.26126	0.36978										7.26126	0.61524
									7.27027	0.37027										7.27027	0.61598
									7.27928	0.37075										7.27928	0.61673
									7.28829	0.37124										7.28829	0.61748
									7.2973	0.37172										7.2973	0.61823
									7.30631	0.3722										7.30631	0.61897
									7.31532	0.37269										7.31532	0.61972
									7.32432	0.37317										7.32432	0.62047
									7.33333	0.37366										7.33333	0.62122
									7.34234	0.37414										7.34234	0.62196
									7.35135	0.37462										7.35135	0.62271
									7.36036	0.37511										7.36036	0.62346
									7.36937	0.37559										7.36937	0.62421
									7.37838	0.37608										7.37838	0.62495
									7.38739	0.37656										7.38739	0.6257
									7.3964	0.37705										7.3964	0.62645
									7.40541	0.37753										7.40541	0.6272
									7.41441	0.37801										7.41441	0.62794
									7.42342	0.3785										7.42342	0.62869
									7.43243	0.37898										7.43243	0.62944
									7.44144	0.37947										7.44144	0.63019
									7.45045	0.37995										7.45045	0.63093
									7.45946	0.38044										7.45946	0.63168
									7.46847	0.38092										7.46847	0.63243
									7.47748	0.3814										7.47748	0.63318
									7.48649	0.38189										7.48649	0.63392
									7.4955	0.38237										7.4955	0.63467
									7.5045	0.38286										7.5045	0.63542
									7.51351	0.38334										7.51351	0.63617
									7.52252	0.38382										7.52252	0.63691
									7.53153	0.38431										7.53153	0.63766
									7.54054	0.38479										7.54054	0.63841
									7.54955	0.38528										7.54955	0.63916
									7.55856	0.38576										7.55856	0.6399
									7.56757	0.38625										7.56757	0.64065
									7.57658	0.38673										7.57658	0.6414
									7.58559	0.38721										7.58559	0.64215
									7.59459	0.3877										7.59459	0.64289
									7.6036	0.38818										7.6036	0.64364
									7.61261	0.38867										7.61261	0.64439
									7.62162	0.38915										7.62162	0.64514
									7.63063	0.38964										7.63063	0.64588
									7.63964	0.39012										7.63964	0.64663
									7.64865	0.3906										7.64865	0.64738
									7.65766	0.39109										7.65766	0.64813
									7.66667	0.39157										7.66667	0.64887
									7.67568	0.39206										7.67568	0.64962
									7.68468	0.39254										7.68468	0.65037
									7.69369	0.39302										7.69369	0.65112
									7.7027	0.39351										7.7027	0.65186
									7.71171	0.39399										7.71171	0.65261
									7.72072	0.39448										7.72072	0.65336
									7.72973	0.39496										7.72973	0.65411
									7.73874	0.39545										7.73874	0.65485
									7.74775	0.39593										7.74775	0.6556
									7.75676	0.39641										7.75676	0.65635
									7.76577	0.3969										7.76577	0.6571
									7.77477	0.39738										7.77477	0.65784
									7.78378	0.39787										7.78378	0.65859
									7.79279	0.39835										7.79279	0.65934
									7.8018	0.39883										7.8018	0.66009
									7.81081	0.39932										7.81081	0.66083
									7.81982	0.3998										7.81982	0.66158
									7.82883	0.40029										7.82883	0.66233
									7.83784	0.40077										7.83784	0.66308
									7.84685	0.40126										7.84685	0.66382
									7.85586	0.40174										7.85586	0.66457
									7.86486	0.40222										7.86486	0.66532
									7.87387	0.40271										7.87387	0.66607
									7.88288	0.40319										7.88288	0.66681
									7.89189	0.40368										7.89189	0.66756
									7.9009	0.40416										7.9009	0.66831
									7.90991	0.40465										7.90991	0.66906
									7.91892	0.40513										7.91892	0.6698
									7.92793	0.40561										7.92793	0.67055
									7.93694	0.4061										7.93694	0.6713
									7.94595	0.40658										7.94595	0.67205
									7.95495	0.40707										7.95495	0.67279
									7.96396	0.40755										7.96396	0.67354
									7.97297	0.40803										7.97297	0.67429
									7.98198	0.40852										7.98198	0.67504
									7.99099	0.409										7.99099	0.67578
									8	0.40949										8	0.67653
									8.00901	0.40997										8.00901	0.67728
									8.01802	0.41046										8.01802	0.67803
									8.02703	0.41094										8.02703	0.67877
									8.03604	0.41142										8.03604	0.67952
									8.04505	0.41191										8.04505	0.68027
									8.05405	0.41239										8.05405	0.68102
									8.06306	0.41288										8.06306	0.68176
									8.07207	0.41336										8.07207	0.68251
									8.08108	0.41385										8.08108	0.68326
									8.09009	0.41433										8.09009	0.68401
									8.0991	0.41481										8.0991	0.68475
									8.10811	0.4153										8.10811	0.6855
									8.11712	0.41578										8.11712	0.68625
									8.12613	0.41627										8.12613	0.687
									8.13514	0.41675										8.13514	0.68774
									8.14414	0.41723										8.14414	0.68849
									8.15315	0.41772										8.15315	0.68924
									8.16216	0.4182										8.16216	0.68999
									8.17117	0.41869										8.17117	0.69073
									8.18018	0.41917										8.18018	0.69148
									8.18919	0.41966										8.18919	0.69223
									8.1982	0.42014										8.1982	0.69298
									8.20721	0.42062										8.20721	0.69372
									8.21622	0.42111										8.21622	0.69447
									8.22523	0.42159										8.22523	0.69522
									8.23423	0.42208										8.23423	0.69597
									8.24324	0.42256										8.24324	0.69671
									8.25225	0.42305										8.25225	0.69746
									8.26126	0.42353										8.26126	0.69821
									8.27027	0.42401										8.27027	0.69896
									8.27928	0.4245										8.27928	0.6997
									8.28829	0.42498										8.28829	0.70045
									8.2973	0.42547										8.2973	0.7012
									8.30631	0.42595										8.30631	0.70195
									8.31532	0.42643										8.31532	0.70269
									8.32432	0.42692										8.32432	0.70344
									8.33333	0.4274										8.33333	0.70419
									8.34234	0.42789										8.34234	0.70494
									8.35135	0.42837										8.35135	0.70568
									8.36036	0.42886										8.36036	0.70643
									8.36937	0.42934										8.36937	0.70718
									8.37838	0.42982										8.37838	0.70793
									8.38739	0.43031										8.38739	0.70867
									8.3964	0.43079										8.3964	0.70942
									8.40541	0.43128										8.40541	0.71017
									8.41441	0.43176										8.41441	0.71092
									8.42342	0.43225										8.42342	0.71166
									8.43243	0.43273										8.43243	0.71241
									8.44144	0.43321										8.44144	0.71316
									8.45045	0.4337										8.45045	0.71391
									8.45946	0.43418										8.45946	0.71465
									8.46847	0.43467										8.46847	0.7154
									8.47748	0.43515										8.47748	0.71615
									8.48649	0.43563										8.48649	0.7169
									8.4955	0.43612										8.4955	0.71764
									8.5045	0.4366										8.5045	0.71839
									8.51351	0.43709										8.51351	0.71914
									8.52252	0.43757										8.52252	0.71989
									8.53153	0.43806										8.53153	0.72063
									8.54054	0.43854										8.54054	0.72138
									8.54955	0.43902										8.54955	0.72213
									8.55856	0.43951										8.55856	0.72288
									8.56757	0.43999										8.56757	0.72362
									8.57658	0.44048										8.57658	0.72437
									8.58559	0.44096										8.58559	0.72512
									8.59459	0.44144										8.59459	0.72587
									8.6036	0.44193										8.6036	0.72661
									8.61261	0.44241										8.61261	0.72736
									8.62162	0.4429										8.62162	0.72811
									8.63063	0.44338										8.63063	0.72886
									8.63964	0.44387										8.63964	0.7296
									8.64865	0.44435										8.64865	0.73035
									8.65766	0.44483										8.65766	0.7311
									8.66667	0.44532										8.66667	0.73185
									8.67568	0.4458										8.67568	0.73259
									8.68468	0.44629										8.68468	0.73334
									8.69369	0.44677										8.69369	0.73409
									8.7027	0.44726										8.7027	0.73484
									8.71171	0.44774										8.71171	0.73558
									8.72072	0.44822										8.72072	0.73633
									8.72973	0.44871										8.72973	0.73708
									8.73874	0.44919										8.73874	0.73783
									8.74775	0.44968										8.74775	0.73857
									8.75676	0.45016										8.75676	0.73932
									8.76577	0.45064										8.76577	0.74007
									8.77477	0.45113										8.77477	0.74082
									8.78378	0.45161										8.78378	0.74156
									8.79279	0.4521										8.79279	0.74231
									8.8018	0.45258										8.8018	0.74306
									8.81081	0.45307										8.81081	0.74381
									8.81982	0.45355										8.81982	0.74455
									8.82883	0.45403										8.82883	0.7453
									8.83784	0.45452										8.83784	0.74605
									8.84685	0.455										8.84685	0.7468
									8.85586	0.45549										8.85586	0.74754
									8.86486	0.45597										8.86486	0.74829
									8.87387	0.45646										8.87387	0.74904
									8.88288	0.45694										8.88288	0.74979
									8.89189	0.45742										8.89189	0.75053
									8.9009	0.45791										8.9009	0.75128
									8.90991	0.45839										8.90991	0.75203
									8.91892	0.45888										8.91892	0.75278
									8.92793	0.45936										8.92793	0.75352
									8.93694	0.45984										8.93694	0.75427
									8.94595	0.46033										8.94595	0.75502
									8.95495	0.46081										8.95495	0.75577
									8.96396	0.4613										8.96396	0.75651
									8.97297	0.46178										8.97297	0.75726
									8.98198	0.46227										8.98198	0.75801
									8.99099	0.46275										8.99099	0.75876
									9	0.46323										9	0.7595
									9.00901	0.46372										9.00901	0.76025
									9.01802	0.4642										9.01802	0.761
									9.02703	0.46469										9.02703	0.76175
									9.03604	0.46517										9.03604	0.76249
									9.04505	0.46566										9.04505	0.76324
									9.05405	0.46614										9.05405	0.76399
									9.06306	0.46662										9.06306	0.76474
									9.07207	0.46711										9.07207	0.76548
									9.08108	0.46759										9.08108	0.76623
									9.09009	0.46808										9.09009	0.76698
									9.0991	0.46856										9.0991	0.76773
									9.10811	0.46904										9.10811	0.76847
									9.11712	0.46953										9.11712	0.76922
									9.12613	0.47001										9.12613	0.76997
									9.13514	0.4705										9.13514	0.77072
									9.14414	0.47098										9.14414	0.77146
									9.15315	0.47147										9.15315	0.77221
									9.16216	0.47195										9.16216	0.77296
									9.17117	0.47243										9.17117	0.77371
									9.18018	0.47292										9.18018	0.77445
									9.18919	0.4734										9.18919	0.7752
									9.1982	0.47389										9.1982	0.77595
									9.20721	0.47437										9.20721	0.7767
									9.21622	0.47486										9.21622	0.77744
									9.22523	0.47534										9.22523	0.77819
									9.23423	0.47582										9.23423	0.77894
									9.24324	0.47631										9.24324	0.77969
									9.25225	0.47679										9.25225	0.78043
									9.26126	0.47728										9.26126	0.78118
									9.27027	0.47776										9.27027	0.78193
									9.27928	0.47824										9.27928	0.78268
									9.28829	0.47873										9.28829	0.78342
									9.2973	0.47921										9.2973	0.78417
									9.30631	0.4797										9.30631	0.78492
									9.31532	0.48018										9.31532	0.78567
									9.32432	0.48067										9.32432	0.78641
									9.33333	0.48115										9.33333	0.78716
									9.34234	0.48163										9.34234	0.78791
									9.35135	0.48212										9.35135	0.78866
									9.36036	0.4826										9.36036	0.7894
									9.36937	0.48309										9.36937	0.79015
									9.37838	0.48357										9.37838	0.7909
									9.38739	0.48405										9.38739	0.79165
									9.3964	0.48454										9.3964	0.79239
									9.40541	0.48502										9.40541	0.79314
									9.41441	0.48551										9.41441	0.79389
									9.42342	0.48599										9.42342	0.79464
									9.43243	0.48648										9.43243	0.79538
									9.44144	0.48696										9.44144	0.79613
									9.45045	0.48744										9.45045	0.79688
									9.45946	0.48793										9.45946	0.79763
									9.46847	0.48841										9.46847	0.79837
									9.47748	0.4889										9.47748	0.79912
									9.48649	0.48938										9.48649	0.79987
									9.4955	0.48987										9.4955	0.80062
									9.5045	0.49035										9.5045	0.80136
									9.51351	0.49083										9.51351	0.80211
									9.52252	0.49132										9.52252	0.80286
									9.53153	0.4918										9.53153	0.80361
									9.54054	0.49229										9.54054	0.80435
									9.54955	0.49277										9.54955	0.8051
									9.55856	0.49325										9.55856	0.80585
									9.56757	0.49374										9.56757	0.8066
									9.57658	0.49422										9.57658	0.80734
									9.58559	0.49471										9.58559	0.80809
									9.59459	0.49519										9.59459	0.80884
									9.6036	0.49568										9.6036	0.80958
									9.61261	0.49616										9.61261	0.81033
									9.62162	0.49664										9.62162	0.81108
									9.63063	0.49713										9.63063	0.81183
									9.63964	0.49761										9.63964	0.81257
									9.64865	0.4981										9.64865	0.81332
									9.65766	0.49858										9.65766	0.81407
									9.66667	0.49907										9.66667	0.81482
									9.67568	0.49955										9.67568	0.81556
									9.68468	0.50003										9.68468	0.81631
									9.69369	0.50052										9.69369	0.81706
									9.7027	0.501										9.7027	0.81781
									9.71171	0.50149										9.71171	0.81855
									9.72072	0.50197										9.72072	0.8193
									9.72973	0.50245										9.72973	0.82005
									9.73874	0.50294										9.73874	0.8208
									9.74775	0.50342										9.74775	0.82154
									9.75676	0.50391										9.75676	0.82229
									9.76577	0.50439										9.76577	0.82304
									9.77477	0.50488										9.77477	0.82379
									9.78378	0.50536										9.78378	0.82453
									9.79279	0.50584										9.79279	0.82528
									9.8018	0.50633										9.8018	0.82603
									9.81081	0.50681										9.81081	0.82678
									9.81982	0.5073										9.81982	0.82752
									9.82883	0.50778										9.82883	0.82827
									9.83784	0.50827										9.83784	0.82902
									9.84685	0.50875										9.84685	0.82977
									9.85586	0.50923										9.85586	0.83051
									9.86486	0.50972										9.86486	0.83126
									9.87387	0.5102										9.87387	0.83201
									9.88288	0.51069										9.88288	0.83276
									9.89189	0.51117										9.89189	0.8335
									9.9009	0.51165										9.9009	0.83425
									9.90991	0.51214										9.90991	0.835
									9.91892	0.51262										9.91892	0.83575
									9.92793	0.51311										9.92793	0.83649
									9.93694	0.51359										9.93694	0.83724
									9.94595	0.51408										9.94595	0.83799
									9.95495	0.51456										9.95495	0.83874
									9.96396	0.51504										9.96396	0.83948
									9.97297	0.51553										9.97297	0.84023
									9.98198	0.51601										9.98198	0.84098
									9.99099	0.5165										9.99099	0.84173
									10	0.51698										10	0.84247

## Sheet: Supplementary Fig. 4
	Raman Spectroscopy
	Supplementary Fig. 4
	X axis	Y axis
	Raman Shift (Wavenumber, cm-1)	CNTs	O-CNTs
	-191.29	796.4	1748.14
	-186.318	796.775	1746.09
	-181.349	796.65	1747.53
	-176.383	796.9	1746.77
	-171.419	796.125	1747.53
	-166.458	796.425	1746.99
	-161.5	796.575	1745.36
	-156.544	796.45	1746.8
	-151.592	796.675	1746.3
	-146.642	797.7	1746.18
	-141.694	796.95	1745.76
	-136.749	796.95	1746.4
	-131.807	796.9	1746.06
	-126.868	797.65	1747.03
	-121.932	795.725	1746.66
	-116.998	796.675	1745.8
	-112.066	797.275	1746.54
	-107.138	796.85	1746.28
	-102.212	795.975	1745.85
	-97.2887	795.3	1746.8
	-92.3682	796.725	1746.35
	-87.4504	796.575	1746.61
	-82.5352	797.125	1746.8
	-77.6227	796.875	1745.97
	-72.7129	797.4	1744.34
	-67.8057	795.95	1746.84
	-62.9012	796.6	1745.95
	-57.9994	796.525	1746.56
	-53.1002	797.575	1745.59
	-48.2037	797.05	1746.51
	-43.3098	796.35	1744.86
	-38.4186	796.675	1746.61
	-33.5301	797.1	1745.43
	-28.6441	797.625	1746.92
	-23.7609	796.925	1745.69
	-18.8803	798.075	1746.66
	-14.0023	804.2	1768.75
	-9.12702	882.775	1930.97
	-4.25435	937.4	2009.67
	0.61569	843.3	1836.39
	5.48309	798.175	1750.27
	10.3478	797.05	1747.29
	15.21	797.35	1746.02
	20.0695	797.7	1747.03
	24.9264	797	1763.25
	29.7806	796.025	1747.58
	34.6322	797.15	1745.59
	39.4812	796.325	1747.01
	44.3276	796.675	1746.14
	49.1714	796.725	1746.66
	54.0125	796.9	1746.54
	58.851	796.575	1747.1
	63.687	796.1	1745.99
	68.5203	796.3	1747.08
	73.3509	797.1	1747.08
	78.179	796.225	1746.3
	83.0045	796.55	1747.01
	87.8274	796.2	1746.06
	92.6477	796.65	1746.16
	97.4654	796.9	1745.95
	102.28	795.65	1745.92
	107.093	796.65	1745.9
	111.903	796.625	1747.44
	116.71	796.275	1746.14
	121.515	796.85	1746.37
	126.317	797.125	1747.01
	131.117	797.25	1745.38
	135.914	797.45	1746.42
	140.708	797.55	1748.38
	145.5	798.325	1747.08
	150.289	798.325	1748.36
	155.076	798.175	1749.14
	159.86	798.925	1748.74
	164.641	799.925	1750.37
	169.42	798.875	1751.12
	174.196	800.775	1751.69
	178.97	801.6	1753.34
	183.742	802.1	1754.34
	188.51	802.1	1753.75
	193.276	803.5	1755.49
	198.04	803.5	1757.67
	202.801	804.3	1757.39
	207.559	804.425	1757.13
	212.315	803.675	1758.17
	217.069	803.9	1758.83
	221.819	805.325	1759.06
	226.568	806.225	1757.95
	231.313	806.475	1761.43
	236.057	806.6	1762.25
	240.797	808.8	1762.58
	245.535	809.45	1764.81
	250.271	811.225	1764.24
	255.004	813.375	1769.86
	259.734	813.675	1769.82
	264.462	815.8	1772.37
	269.188	816.9	1773.67
	273.911	817.225	1775.23
	278.631	816.5	1774.87
	283.349	815.65	1776.32
	288.064	814.825	1775.84
	292.777	815.15	1775.02
	297.487	814	1774.78
	302.195	813.125	1774.38
	306.9	812.2	1774.5
	311.603	812.8	1773.95
	316.303	811.975	1775.3
	321.001	812.1	1772.91
	325.696	810.925	1774.71
	330.389	810.8	1773.64
	335.079	811.35	1773.64
	339.767	811.65	1772.37
	344.452	811.75	1773.62
	349.135	810.875	1772.65
	353.815	811.425	1774.99
	358.493	812.375	1774.4
	363.168	812.6	1775.58
	367.841	812.55	1775.51
	372.511	813.825	1775.37
	377.179	812.875	1772.3
	381.844	815.05	1775.04
	386.507	814.625	1776.72
	391.168	815.125	1775.56
	395.825	815.825	1776.58
	400.481	816.975	1777.59
	405.134	817.8	1776.88
	409.784	816.975	1777.97
	414.432	816.825	1778.4
	419.078	818.675	1779.06
	423.721	818.975	1779.98
	428.361	818.4	1779.74
	432.999	818.05	1778.94
	437.635	816.825	1779.01
	442.268	817.25	1778.47
	446.899	815.875	1779.81
	451.527	815.25	1777.85
	456.153	814.15	1775.98
	460.777	815.275	1775.42
	465.397	814.2	1774.9
	470.016	813.75	1776.98
	474.632	814.65	1774.92
	479.246	813.4	1775.35
	483.857	813.25	1774.8
	488.465	811.75	1774
	493.072	810.725	1772.94
	497.676	811.725	1774.19
	502.277	810.375	1772.75
	506.876	810.275	1773.22
	511.472	811.2	1773.12
	516.066	809.95	1773.1
	520.658	810.375	1770.6
	525.247	811	1772.51
	529.834	809.975	1773.69
	534.419	810.425	1772.2
	539.001	810.9	1771.05
	543.58	809.8	1773.2
	548.157	811.125	1773.03
	552.732	810.05	1770.79
	557.304	811.575	1771.16
	561.874	811.2	1772.91
	566.442	811.05	1771.45
	571.007	810.675	1771.28
	575.569	811.225	1772.7
	580.13	811.35	1771.9
	584.688	811	1772.53
	589.243	811.35	1773.62
	593.796	812.1	1773.62
	598.347	811.475	1772.42
	602.895	812.25	1773.24
	607.441	812.3	1772.09
	611.984	810.75	1771.97
	616.525	811.825	1772.51
	621.064	813	1772.58
	625.6	813.45	1773.43
	630.134	811.325	1773.31
	634.666	812.075	1772.6
	639.195	812.625	1775.09
	643.722	811.925	1774.83
	648.246	811.225	1772.98
	652.768	812.625	1774.8
	657.288	812.2	1773.24
	661.805	811.125	1773.88
	666.32	812.875	1773.22
	670.833	811.925	1772.13
	675.343	811.95	1773.41
	679.851	812.625	1773.2
	684.356	811.925	1774.31
	688.859	813.1	1772.79
	693.36	812.575	1773.38
	697.858	812.25	1774.24
	702.354	812.525	1773.81
	706.848	813.1	1774.83
	711.339	813.375	1773.2
	715.828	812.925	1773.43
	720.315	813.025	1776.5
	724.799	814.875	1775.37
	729.281	814.25	1773.27
	733.76	814.5	1776.48
	738.238	812.7	1774.28
	742.713	813.625	1775.3
	747.185	814.725	1775.98
	751.655	814.65	1775.98
	756.123	814.975	1776.6
	760.589	814.725	1776.88
	765.052	815.125	1776.88
	769.513	815.175	1778.32
	773.971	815.075	1776.22
	778.427	815.45	1775.44
	782.881	815.125	1777.45
	787.333	815.575	1777.66
	791.782	815.5	1776.67
	796.229	816.4	1777.07
	800.673	816.1	1778.18
	805.116	815.5	1776.22
	809.556	815.275	1777.85
	813.993	816.5	1779.13
	818.429	817.575	1776.79
	822.862	817.8	1777.47
	827.292	818.625	1779.48
	831.721	818.75	1778.54
	836.147	818.75	1778.56
	840.571	817.225	1779.43
	844.992	819.6	1779.2
	849.411	819.425	1781.92
	853.828	821.375	1780.14
	858.243	820.325	1781.77
	862.655	820.25	1781.66
	867.065	820.525	1780.21
	871.473	819.125	1777.54
	875.878	818.575	1778.58
	880.281	818.1	1779.74
	884.682	818	1778.4
	889.081	819.175	1778.06
	893.477	817.975	1779.39
	897.871	820.25	1779.51
	902.263	818.175	1778.3
	906.652	818.55	1779.72
	911.039	818.85	1779.86
	915.424	820.05	1780.95
	919.807	819.8	1779.67
	924.187	818.825	1781.33
	928.565	820.35	1781.94
	932.941	820.275	1783.03
	937.314	821.925	1783.15
	941.686	820.6	1783.78
	946.054	821.3	1785.58
	950.421	821.1	1782.72
	954.786	820.7	1785.15
	959.148	822.3	1784.21
	963.508	821.6	1784.3
	967.866	821.15	1787.71
	972.221	822.8	1784.66
	976.574	822.05	1787
	980.925	823.15	1785.53
	985.274	822.95	1788.6
	989.62	822	1788.56
	993.964	822.925	1787.68
	998.306	823.225	1787.4
	1002.65	824.9	1789.95
	1006.98	823.375	1790.02
	1011.32	826.975	1790.16
	1015.65	826.325	1790.71
	1019.98	828.025	1793.8
	1024.31	828	1793.64
	1028.64	827.025	1795.74
	1032.96	828.6	1793.33
	1037.28	830.95	1795.43
	1041.6	830.325	1795.91
	1045.92	831.7	1798.98
	1050.24	832.725	1799.45
	1054.55	834.1	1798.55
	1058.86	834.075	1798.96
	1063.17	837.6	1802.93
	1067.47	839.35	1804.13
	1071.78	840.95	1804.94
	1076.08	843.55	1808.5
	1080.38	845.25	1811.65
	1084.68	846.675	1812.9
	1088.97	848.525	1816.7
	1093.26	853.8	1816.26
	1097.56	854	1820.75
	1101.84	853.125	1821.67
	1106.13	857.625	1825.14
	1110.41	856.575	1824.05
	1114.7	857.95	1827.91
	1118.98	857.55	1826.11
	1123.25	859.875	1826.47
	1127.53	861.2	1827.48
	1131.8	857.65	1827.88
	1136.07	859.375	1827.81
	1140.34	861.975	1827.53
	1144.61	861.65	1831
	1148.87	861.075	1829.16
	1153.14	863.85	1828.92
	1157.4	865.35	1829.63
	1161.65	866.175	1831.22
	1165.91	869.45	1830.25
	1170.16	868.825	1830.62
	1174.41	870.075	1835.12
	1178.66	871.875	1834.93
	1182.91	870.725	1838.75
	1187.15	873.05	1836.11
	1191.4	870.5	1838.8
	1195.64	874.875	1840.43
	1199.88	874.975	1841.59
	1204.11	880.375	1844.83
	1208.35	879.575	1846.06
	1212.58	881.225	1851.16
	1216.81	883.6	1852.72
	1221.03	885	1854.33
	1225.26	885.325	1854.9
	1229.48	891.125	1860.19
	1233.7	894.275	1862.62
	1237.92	895.925	1866.69
	1242.14	899.15	1871.51
	1246.35	906.325	1880.42
	1250.57	907.975	1880.66
	1254.78	912.8	1890.87
	1258.98	919.85	1893.47
	1263.19	925.625	1900.74
	1267.39	932.325	1907.46
	1271.6	939.475	1911.71
	1275.8	954.1	1933.31
	1279.99	962.725	1937.94
	1284.19	976.075	1951.04
	1288.38	992.875	1968.15
	1292.57	1012.38	1987.83
	1296.76	1029.65	2006.17
	1300.95	1053.53	2032.5
	1305.13	1087.2	2058.4
	1309.31	1118.43	2089.79
	1313.49	1161.52	2131.95
	1317.67	1212.93	2180.56
	1321.85	1264.18	2229.82
	1326.02	1337.1	2310.12
	1330.19	1405.08	2385.28
	1334.36	1490.77	2480.83
	1338.53	1565.73	2578.83
	1342.7	1634.62	2668.38
	1346.86	1671.42	2739.7
	1351.02	1680.57	2776.5
	1355.18	1656.7	2757.29
	1359.34	1602.12	2704.3
	1363.49	1531.82	2634.63
	1367.65	1452.22	2547.92
	1371.8	1379.12	2456.34
	1375.94	1308.35	2357.74
	1380.09	1242.13	2275.59
	1384.24	1183.55	2222.75
	1388.38	1139.93	2171.28
	1392.52	1104.2	2123.28
	1396.66	1069.65	2083.71
	1400.79	1047.2	2054.67
	1404.93	1025.95	2027.66
	1409.06	1008.37	2008.96
	1413.19	993.675	1987.24
	1417.31	985.95	1973.87
	1421.44	971.45	1963.26
	1425.56	961.475	1947.75
	1429.68	960.925	1939.62
	1433.8	952.575	1931.68
	1437.92	950.5	1924.66
	1442.04	946.775	1918.04
	1446.15	944.65	1912.07
	1450.26	940.525	1907.86
	1454.37	942.275	1908.57
	1458.48	939.675	1903.96
	1462.58	939.9	1903.65
	1466.68	942.2	1899.54
	1470.78	938.7	1900.46
	1474.88	939.65	1900.77
	1478.98	939.875	1899.61
	1483.07	944.1	1900.37
	1487.16	942.55	1898.26
	1491.25	942.05	1899.89
	1495.34	945.725	1902.21
	1499.43	946.925	1902.33
	1503.51	946.6	1905.12
	1507.6	953.825	1904.6
	1511.67	955.925	1909.06
	1515.75	960.75	1909.23
	1519.83	971.15	1912.47
	1523.9	976.3	1918.71
	1527.97	986.425	1928.23
	1532.04	999	1934.16
	1536.11	1012.87	1944.02
	1540.18	1035.82	1961.72
	1544.24	1061.65	1980.03
	1548.3	1097.75	2003.67
	1552.36	1132.55	2032.74
	1556.42	1188	2075.73
	1560.47	1248.8	2129.87
	1564.53	1321.62	2196.73
	1568.58	1414.1	2262.74
	1572.63	1504.67	2360.15
	1576.67	1578.92	2435.33
	1580.72	1673.48	2525.4
	1584.76	1706.62	2586.56
	1588.8	1721.7	2607.33
	1592.84	1685.25	2600.34
	1596.88	1632.37	2566.64
	1600.92	1557.37	2491.55
	1604.95	1503.45	2427.56
	1608.98	1447.12	2392.86
	1613.01	1434.08	2359.8
	1617.03	1387.45	2334.96
	1621.06	1366.4	2321.54
	1625.08	1333.98	2295
	1629.1	1277.6	2237.47
	1633.12	1196.52	2165.6
	1637.14	1134.92	2084.54
	1641.15	1079.07	2013.95
	1645.17	1032.55	1965.85
	1649.18	988.975	1927.43
	1653.19	960.3	1900.51
	1657.19	933.125	1878.93
	1661.2	911.675	1866.43
	1665.2	901.45	1852.75
	1669.2	884.825	1848.52
	1673.2	875.8	1838.21
	1677.2	868.075	1831.05
	1681.19	861.425	1828.19
	1685.19	855.925	1821.15
	1689.18	851.65	1819.82
	1693.16	851.125	1814.86
	1697.15	847.075	1808.88
	1701.14	843.1	1809.9
	1705.12	841.825	1807.56
	1709.1	838.85	1809.09
	1713.08	838.75	1808.48
	1717.06	835.825	1805.9
	1721.03	835.1	1803.02
	1725	835.6	1804.23
	1728.97	833.85	1801.15
	1732.94	832.1	1800.85
	1736.91	833.275	1802.83
	1740.88	831.175	1798.96
	1744.84	831.3	1800.28
	1748.8	830.05	1800.45
	1752.76	829.3	1800.14
	1756.72	830.55	1799.69
	1760.67	829.5	1798.51
	1764.62	828.475	1799.29
	1768.58	827.25	1795.27
	1772.52	826.9	1797.8
	1776.47	827.35	1798.91
	1780.42	827.65	1797.85
	1784.36	827.025	1795.17
	1788.3	826.875	1796.36
	1792.24	826.275	1795.53
	1796.18	824.575	1793.78
	1800.11	824.55	1789.93
	1804.05	826.275	1791.89
	1807.98	826.2	1792.41
	1811.91	824.125	1790.97
	1815.84	826.075	1792.39
	1819.76	824.675	1791.16
	1823.69	824.775	1788.84
	1827.61	824.175	1788.01
	1831.53	824.1	1792.06
	1835.45	824.3	1789.15
	1839.36	824.45	1791.13
	1843.28	825	1788.86
	1847.19	824.9	1789.67
	1851.1	824.2	1789.29
	1855.01	824.55	1787.26
	1858.91	825.35	1787.61
	1862.82	831.9	1788.72
	1866.72	827.15	1787.92
	1870.62	824.025	1788.44
	1874.52	826.05	1788.89
	1878.42	825.15	1787.66
	1882.31	824.575	1790.94
	1886.2	825.275	1788.46
	1890.1	823.875	1789.38
	1893.98	823.4	1787
	1897.87	824.825	1787.38
	1901.76	823.475	1788.82
	1905.64	823.45	1786.22
	1909.52	824.75	1787.49
	1913.4	823.275	1786.83
	1917.28	823.95	1786.64
	1921.15	823.2	1784.14
	1925.03	822.375	1785.84
	1928.9	823.125	1784.99
	1932.77	822.225	1787.45
	1936.64	822.875	1785.96
	1940.5	823.075	1786.27
	1944.37	823.475	1787.68
	1948.23	822.8	1785.7
	1952.09	822.55	1785.77
	1955.95	824.05	1785.79
	1959.8	823.05	1786.38
	1963.66	821.55	1787.07
	1967.51	822.875	1788.04
	1971.36	823	1785.04
	1975.21	823.075	1786.69
	1979.06	821.775	1785.84
	1982.9	824.3	1786.57
	1986.75	824.125	1784.49
	1990.59	822.475	1783.69
	1994.43	823.35	1786.27
	1998.27	824.075	1787.78
	2002.1	822.35	1786.67
	2005.93	822.7	1785.37
	2009.77	823.6	1787.66
	2013.6	822.95	1787.12
	2017.43	824.9	1783.36
	2021.25	823.325	1785.32
	2025.08	823.925	1785.11
	2028.9	823	1784.75
	2032.72	823	1784.66
	2036.54	823.325	1785.51
	2040.35	823.325	1784.87
	2044.17	823.55	1784.35
	2047.98	822.675	1784.8
	2051.79	823.175	1787.35
	2055.6	824.125	1784.33
	2059.41	822.025	1784.33
	2063.22	822.15	1784.16
	2067.02	823.55	1785.41
	2070.82	821.875	1783.85
	2074.62	823.35	1782.74
	2078.42	821.45	1784.42
	2082.22	822.625	1784.21
	2086.01	821.375	1783.83
	2089.8	820.675	1785.46
	2093.59	820.975	1784.42
	2097.38	821.4	1782.18
	2101.17	820.45	1783.36
	2104.96	821.1	1784.23
	2108.74	820.425	1784.45
	2112.52	821.075	1783.57
	2116.3	821.15	1784.59
	2120.08	819.85	1781.18
	2123.85	820.6	1783.15
	2127.63	821.925	1782.2
	2131.4	822.175	1782.96
	2135.17	821.5	1782.39
	2138.94	822.025	1783.12
	2142.71	821.275	1782.13
	2146.47	820.775	1781.09
	2150.23	821.325	1783.12
	2154	821.075	1783.07
	2157.76	822	1784.68
	2161.51	820.7	1781.96
	2165.27	821.575	1783.31
	2169.02	821.25	1782.63
	2172.78	821.35	1784.26
	2176.53	821.25	1783.5
	2180.27	821.625	1782.44
	2184.02	821.1	1782.67
	2187.77	820.125	1780.9
	2191.51	821.475	1782.18
	2195.25	821.675	1784.11
	2198.99	823.15	1784.3
	2202.73	821.925	1782.7
	2206.46	822.175	1782.63
	2210.2	821.15	1782.08
	2213.93	822.25	1782.37
	2217.66	823.1	1781.99
	2221.39	821.1	1782.41
	2225.11	821.3	1782.77
	2228.84	822.625	1784.52
	2232.56	822.875	1782.15
	2236.28	821.15	1781.49
	2240	821.275	1783
	2243.72	821.825	1780.73
	2247.43	822.025	1782.27
	2251.15	822.275	1783.05
	2254.86	822.8	1783.93
	2258.57	821.6	1783.22
	2262.28	822.375	1782.27
	2265.99	822.6	1783.24
	2269.69	821.55	1780.88
	2273.39	822.175	1782.37
	2277.1	821	1782.2
	2280.8	822.65	1781.02
	2284.49	821	1780.59
	2288.19	821.8	1783.41
	2291.88	822.725	1782.32
	2295.58	821.825	1783.48
	2299.27	823.775	1782.93
	2302.96	822.6	1781.42
	2306.64	823.8	1783.38
	2310.33	822.525	1783.24
	2314.01	824.275	1783.48
	2317.69	823.925	1783.12
	2321.37	823.25	1785.13
	2325.05	824.7	1784.94
	2328.73	823.775	1784.3
	2332.4	823.275	1784.42
	2336.07	824.325	1783.59
	2339.75	825.25	1785.63
	2343.42	825.4	1784.78
	2347.08	825.3	1784.8
	2350.75	825.225	1784.33
	2354.41	826.925	1786.62
	2358.07	826.9	1787.04
	2361.73	826.2	1785.93
	2365.39	828.175	1787.07
	2369.05	827.9	1786.86
	2372.71	828.15	1784.92
	2376.36	829.75	1788.63
	2380.01	828.225	1789.24
	2383.66	830.15	1788.44
	2387.31	829.225	1788.42
	2390.95	830.825	1787.52
	2394.6	831.875	1790.71
	2398.24	832.8	1789.57
	2401.88	834.35	1791.98
	2405.52	833.25	1793.59
	2409.16	835.5	1791.82
	2412.8	836.075	1793.36
	2416.43	838.575	1792.15
	2420.06	839.275	1795.51
	2423.69	841.55	1795.06
	2427.32	843.35	1796.05
	2430.95	843.375	1799.52
	2434.57	845.1	1799.78
	2438.2	848.325	1802.76
	2441.82	848.625	1804.91
	2445.44	849.1	1805.6
	2449.06	852.3	1803.99
	2452.67	851	1808.03
	2456.29	856.425	1806.97
	2459.9	854.425	1810.09
	2463.51	853.5	1808.36
	2467.12	855.35	1808.55
	2470.73	855.6	1809.8
	2474.34	854.1	1807.18
	2477.94	852.2	1808.53
	2481.54	852.7	1808.34
	2485.15	853.3	1823.11
	2488.74	851.425	1805.9
	2492.34	853	1807.02
	2495.94	853.725	1806.42
	2499.53	851.25	1806.54
	2503.12	851.25	1805.05
	2506.72	851.025	1804.77
	2510.3	851.625	1806.47
	2513.89	849.725	1803.54
	2517.48	851.2	1805.53
	2521.06	849.125	1803.61
	2524.64	850.375	1802.9
	2528.22	851.725	1803.9
	2531.8	851.55	1805.81
	2535.38	853.45	1805.46
	2538.95	852.825	1804.58
	2542.53	853.9	1805.01
	2546.1	851.125	1804.18
	2549.67	853.525	1805.72
	2553.24	854.075	1807.63
	2556.8	856.075	1807.54
	2560.37	856.5	1808.53
	2563.93	859.625	1809.47
	2567.49	859.225	1809.5
	2571.05	863.1	1809.21
	2574.61	861.5	1810.99
	2578.17	865.425	1811.65
	2581.72	866.525	1814.27
	2585.28	867.475	1813.47
	2588.83	870.225	1817.58
	2592.38	875.55	1818.26
	2595.93	875.65	1820.98
	2599.47	882.55	1822.97
	2603.02	885.625	1826.68
	2606.56	889.3	1828.36
	2610.1	892.575	1831.26
	2613.64	900.925	1835.73
	2617.18	906.375	1837.83
	2620.71	911.3	1841.59
	2624.25	920.25	1848.02
	2627.78	927.65	1855.68
	2631.31	937.95	1859.5
	2634.84	950.25	1868.53
	2638.37	956.425	1874.72
	2641.9	971.475	1884.39
	2645.42	985.5	1894.34
	2648.94	997.425	1907.36
	2652.46	1011.68	1915.61
	2655.98	1027.08	1929.22
	2659.5	1042.55	1940.78
	2663.02	1065.03	1959.8
	2666.53	1081	1969.07
	2670.04	1103.22	1987.12
	2673.56	1122.17	2006.76
	2677.06	1138.55	2022.05
	2680.57	1149.98	2036.07
	2684.08	1166.73	2058.66
	2687.58	1181.35	2068.47
	2691.09	1189.63	2087.33
	2694.59	1192.1	2078.49
	2698.09	1195.93	2093.71
	2701.58	1196.47	2091.89
	2705.08	1185.02	2083.15
	2708.57	1174	2087.05
	2712.07	1165.25	2075.66
	2715.56	1152.17	2054.6
	2719.05	1135.62	2040.96
	2722.54	1114.1	2027.37
	2726.02	1090.05	2013.07
	2729.51	1076.9	1992.75
	2732.99	1045.67	1979.04
	2736.47	1027.97	1958.86
	2739.95	1012.7	1943.64
	2743.43	998.925	1928.73
	2746.9	980.95	1913.41
	2750.38	962.775	1901.31
	2753.85	951.7	1893.25
	2757.32	944.15	1876.69
	2760.79	933.15	1869.9
	2764.26	918.6	1863.88
	2767.73	912.875	1857.07
	2771.19	905.75	1851.59
	2774.65	897.675	1847.85
	2778.12	893.55	1840.05
	2781.58	885.775	1837.15
	2785.03	879.325	1831.45
	2788.49	878.975	1829.32
	2791.95	873.45	1824.67
	2795.4	869.175	1822.54
	2798.85	865.25	1821.38
	2802.3	869.45	1817.86
	2805.75	861.4	1814.81
	2809.2	861.7	1814.84
	2812.64	860.625	1814.11
	2816.09	859.65	1810.44
	2819.53	857.2	1810.11
	2822.97	853.125	1811.41
	2826.41	853.7	1811.91
	2829.84	856.5	1809.24
	2833.28	854.1	1807.89
	2836.71	853	1809.35
	2840.14	850.975	1809.64
	2843.58	850.825	1806.71
	2847	851.8	1808.36
	2850.43	851.275	1808.17
	2853.86	849.875	1805.55
	2857.28	851.325	1805.86
	2860.7	851.575	1806.68
	2864.13	851.175	1808.79
	2867.54	851.575	1809.05
	2870.96	849.9	1808.46
	2874.38	854.225	1808.95
	2877.79	852.85	1811.58
	2881.21	852.2	1810.21
	2884.62	853.125	1810.21
	2888.03	854.325	1812.4
	2891.43	856.05	1812.03
	2894.84	856.65	1814.58
	2898.25	857.2	1813.11
	2901.65	857.275	1816.87
	2905.05	861.375	1818.17
	2908.45	859.75	1818.71
	2911.85	861.95	1823.06
	2915.25	863.15	1819.33
	2918.64	864.575	1822.38
	2922.04	866.375	1825.76
	2925.43	866.225	1826.51
	2928.82	866.2	1827.25
	2932.21	867.45	1831.97
	2935.59	871.075	1830.1
	2938.98	869.475	1830.93
	2942.36	868.625	1830.53
	2945.75	867.925	1829.47
	2949.13	867.7	1825.71
	2952.51	864.85	1829.21
	2955.89	864.925	1825.87
	2959.26	862.575	1825.54
	2962.64	860.95	1825.05
	2966.01	859.475	1820.39
	2969.38	856.325	1821.08
	2972.75	855.2	1819.71
	2976.12	849.85	1814.77
	2979.49	848.7	1811.53
	2982.85	848.45	1811.1
	2986.22	844.375	1807.77
	2989.58	843.15	1805.01
	2992.94	840.325	1804.42
	2996.3	838.575	1802.1
	2999.65	836.7	1800.61
	3003.01	835.325	1797.54
	3006.36	835.525	1795.2
	3009.72	832.675	1792.88
	3013.07	831.3	1793.24
	3016.42	829.85	1791.51
	3019.77	829.5	1789.67
	3023.11	829.7	1790.83
	3026.46	828.425	1785.96
	3029.8	826.4	1787.09
	3033.14	826.2	1785.77
	3036.48	824.175	1783.59
	3039.82	824.175	1784.71
	3043.16	823.175	1782.86
	3046.49	823.85	1780.71
	3049.83	823.45	1780.31
	3053.16	823.325	1783.45
	3056.49	822	1780.33
	3059.82	821.275	1780
	3063.15	822.8	1779.51
	3066.48	820.225	1779.25
	3069.8	820.2	1779.13
	3073.12	819.85	1777
	3076.44	819.325	1779.15
	3079.76	819.475	1777.31
	3083.08	819.35	1776.79
	3086.4	818.85	1775.82
	3089.72	819.35	1776.84
	3093.03	817.875	1775.77
	3096.34	818.25	1777.69
	3099.65	818.2	1777.14
	3102.96	817.8	1776.93
	3106.27	816.95	1775.75
	3109.58	818.5	1778.75
	3112.88	817.075	1775.02
	3116.18	816.925	1775.51
	3119.49	818	1773.29
	3122.79	815.825	1774.66
	3126.08	817.6	1775.94
	3129.38	817.2	1774.02
	3132.68	818.85	1773.72
	3135.97	818.6	1775.02
	3139.26	817.3	1774.54
	3142.55	816.85	1773.67
	3145.84	817.575	1775.84
	3149.13	817.375	1777.02
	3152.42	817.95	1773.43
	3155.7	817.025	1775.16
	3158.99	817.75	1775.49
	3162.27	817.1	1774.73
	3165.55	817.075	1776.24
	3168.83	819.375	1775.25
	3172.1	819.875	1775.54
	3175.38	819.225	1775.11
	3178.65	819.025	1775.94
	3181.93	819.075	1777.07
	3185.2	819.525	1775.72
	3188.47	820.4	1776.62
	3191.74	820.2	1775.42
	3195	818.375	1777.28
	3198.27	820.475	1777.5
	3201.53	820.375	1777.36
	3204.79	820.425	1777.92
	3208.05	821.475	1776.29
	3211.31	820.175	1778.09
	3214.57	821.125	1776.81
	3217.83	822.525	1776.24
	3221.08	821	1779.06
	3224.33	821.7	1779.84
	3227.59	823.65	1776.48
	3230.84	822.55	1778.4
	3234.08	823.3	1781.3
	3237.33	824.075	1779.93
	3240.58	824.95	1781.21
	3243.82	824.1	1781.82
	3247.06	823.675	1780.88
	3250.3	825.4	1781.04
	3253.54	823.85	1781.75
	3256.78	821.5	1777.45
	3260.02	820.8	1776.48
	3263.25	820.075	1775.42
	3266.49	819.825	1773.27
	3269.72	817.575	1772.53
	3272.95	816.25	1771.87
	3276.18	815.625	1770.34
	3279.41	814.875	1767.83
	3282.63	813.025	1769.72
	3285.86	813.45	1768.63
	3289.08	811.125	1767.95
	3292.3	812.45	1766.81
	3295.52	811.125	1764.88
	3298.74	811.45	1764.78
	3301.96	810.525	1765.47
	3305.18	810.2	1764.52
	3308.39	809.6	1764.85
	3311.6	809.7	1762.89
	3314.81	808	1764.36
	3318.02	808.55	1762.73
	3321.23	808.775	1764.59
	3324.44	807.825	1763.51
	3327.65	808	1763.91
	3330.85	807.425	1763.13
	3334.05	807.5	1762.54
	3337.25	807.85	1763.91
	3340.45	807.15	1762.54
	3343.65	806.625	1762.4
	3346.85	807.9	1762.44
	3350.04	807.025	1762.32
	3353.24	806	1762.47
	3356.43	806.8	1761.88
	3359.62	807.2	1763.18
	3362.81	807.6	1762.23
	3366	806.15	1761.9
	3369.18	807.725	1761.28
	3372.37	805.75	1762.44
	3375.55	808.125	1761.9
	3378.74	805.725	1760.65
	3381.92	806.375	1762.11
	3385.1	805.775	1759.89
	3388.27	806.775	1761.02
	3391.45	806.325	1761.02
	3394.62	805.8	1759.68
	3397.8	806.6	1762.09
	3400.97	805.75	1760.01
	3404.14	805.425	1762.04
	3407.31	805.6	1758.61
	3410.48	806.05	1761
	3413.64	806.2	1760.32
	3416.81	806.65	1761.07
	3419.97	806.425	1761.33
	3423.13	806.125	1760.36
	3426.29	805.95	1760.98
	3429.45	805.775	1759.42
	3432.61	806.475	1760.65
	3435.77	805.425	1760.27
	3438.92	805	1759.11
	3442.07	805.9	1759.04
	3445.23	805.125	1759.58
	3448.38	805.35	1760.24
	3451.52	805.4	1758.61
	3454.67	805.8	1760.36
	3457.82	805.575	1759.54
	3460.96	805.75	1757.88
	3464.11	805.05	1757.1
	3467.25	804.25	1760.06
	3470.39	805.65	1758.8
	3473.53	805.1	1760.48
	3476.66	804.55	1758.09
	3479.8	805.3	1758.59
	3482.93	804.925	1759.91
	3486.07	805.45	1757.27
	3489.2	804.65	1758.26
	3492.33	804.95	1758.12
	3495.46	805.35	1757.79
	3498.59	804.425	1756.79
	3501.71	804.35	1759.06
	3504.84	805.125	1758.47
	3507.96	804.95	1758.16
	3511.08	804.4	1758.61
	3514.2	804.3	1757.93
	3517.32	804.175	1759.65
	3520.44	805.35	1757.39
	3523.55	804.375	1758.94
	3526.67	803.7	1758.24
	3529.78	804.325	1757.98
	3532.89	803.875	1757.95
	3536	803.975	1758.94
	3539.11	804.325	1758.07
	3542.22	804.225	1756.13
	3545.33	803.65	1756.84
	3548.43	804.175	1758.21
	3551.54	803.775	1757.31
	3554.64	803.6	1755.35
	3557.74	804.45	1757.27
	3560.84	803.35	1756.56
	3563.94	804.525	1757.34
	3567.03	803.45	1755.94
	3570.13	804.375	1756.44
	3573.22	803.625	1758.09
	3576.31	803.625	1756.77
	3579.4	803.475	1756.98
	3582.49	802.775	1755.12
	3585.58	803.1	1757.05
	3588.67	803.175	1758.07
	3591.75	803.625	1757.72
	3594.84	803.05	1757.01
	3597.92	803.175	1756.01
	3601	803.175	1756.01
	3604.08	803.125	1755.23
	3607.16	802.725	1756.89
	3610.23	802.55	1755.92
	3613.31	803.325	1756.89
	3616.38	802.9	1755.38
	3619.46	803.7	1756.72
	3622.53	803.2	1755.19
	3625.6	803.025	1756.44
	3628.67	803.15	1755.12
	3631.73	803.075	1756.49
	3634.8	803.25	1756.39
	3637.86	802.325	1755.47
	3640.93	803.125	1755.31
	3643.99	802.9	1753.46
	3647.05	802.675	1754.48
	3650.11	802.325	1755.61
	3653.16	801.975	1756.2
	3656.22	803.575	1754.83
	3659.28	802.9	1754.12
	3662.33	802.95	1753.63
	3665.38	803.125	1754.93
	3668.43	802.9	1755.97
	3671.48	802.725	1754.01
	3674.53	802.2	1754.64
	3677.58	802.825	1755.12
	3680.62	802.85	1753.82
	3683.66	803.075	1753.3
	3686.71	801.85	1753.98
	3689.75	802.025	1754.57
	3692.79	802.275	1754.62
	3695.83	801.8	1753.25
	3698.86	802.525	1754.41
	3701.9	802.375	1752.63
	3704.93	801.35	1753.53
	3707.96	801.925	1753.46
	3711	801.775	1752.47
	3714.03	802.075	1754.45
	3717.05	802.025	1752.85
	3720.08	801.425	1753.98
	3723.11	801.525	1753.6
	3726.13	801.925	1753.37
	3729.16	801.9	1752.89
	3732.18	801.525	1752.73
	3735.2	801.25	1753.51
	3738.22	801.975	1750.93
	3741.24	801.3	1753.18
	3744.25	800.825	1753.53
	3747.27	800.475	1752.11
	3750.28	800.85	1751.43
	3753.29	800.375	1750.7
	3756.3	800.225	1749.94
	3759.31	800.7	1749.04
	3762.32	799.975	1749.07
	3765.33	799.9	1749.02
	3768.34	799.8	1747.29
	3771.34	799.55	1747.7

## Sheet: Supplementary Fig. 6
XPS of CNT, O-CNT, BP and O-BP
	Supplementary Fig. 6a				Supplementary Fig. 6b											Supplementary Fig. 6c
	X axis	Y axis			X axis	Y axis	X axis	Y axis	X axis	Y axis	X axis	Y axis	X axis	Y axis		X axis	Y axis	X axis	Y axis	X axis	Y axis	X axis	Y axis	X axis	Y axis
	Binding Energy (eV)	CNTs	O-CNTs		Binding Energy (eV)	raw data	Binding Energy (eV)	C=O	Binding Energy (eV)	C-O	Binding Energy (eV)	water	Binding Energy (eV)	fitting		Binding Energy (eV)	raw data	Binding Energy (eV)	C=O	Binding Energy (eV)	C-O	Binding Energy (eV)	water	Binding Energy (eV)	fitting
	800.08	10143.4	45816.2		545	13.02	527.5	7.54567e-11	527.5	2.05084e-16	527.5	3.0233e-113	528.395	2.77288e-06		539.68	-27.076	528.38	-12.2229	528.38	-24.9937	528.38	-25	528.38	-12.2167
	799.08	9723.94	45381		544.9	28.93	528.567	1.6125e-05	528.6	4.08147e-10	528.2	1.27021e-93	528.447	4.79559e-06		539.58	-65.8891	528.848	0.41989	528.896	-24.9486	529.122	-25	528.435	-11.1113
	798.08	9642.48	46660.7		544.8	30.812	529.633	0.13782	529.7	4.11722e-05	528.9	7.64643e-76	528.5	8.22904e-06		539.48	-69.0371	529.317	24.5215	529.413	-24.648	529.864	-25	528.491	-9.91606
	797.08	10588.4	46093.7		544.7	35.274	529.712	0.23664	530.8	0.21052	529.6	6.59529e-60	528.553	1.40105e-05		539.38	-80.9094	529.785	70.3807	529.929	-22.9727	530.606	-25	528.546	-8.62389
	796.08	10341.5	45565.4		544.6	28.372	529.864	0.64106	530.883	0.35523	530.3	8.15081e-46	528.605	2.36676e-05		539.28	-24.8643	530.253	158.835	530.445	-15.0986	531.348	-25	528.602	-7.22726
	795.08	10363.8	45497.4		544.5	39.834	530.01	1.56388	531.044	0.93196	531	1.44331e-33	528.658	3.9669e-05		539.18	3.93371	530.722	333.516	530.961	16.3142	532.09	-25	528.657	-5.71801
	794.08	10567.5	45801.4		544.4	44.878	530.149	3.46663	531.197	2.20924	531.7	3.66191e-23	528.711	6.59697e-05		539.08	12.0769	530.765	356.703	531.477	121.879	532.832	-25	528.713	-4.08734
	793.08	10400	45815.5		544.3	42.04	530.282	7.04156	531.344	4.77339	532.4	1.33122e-14	528.763	0.000108852		538.98	-21.2646	530.849	405.75	531.994	405.645	533.574	-25	528.768	-2.32574
	792.08	10251.1	46078.7		544.2	39.69	530.409	13.2097	531.484	9.47734	533.1	6.93394e-08	528.816	0.000178206		538.88	-28.808	530.929	458.157	532.04	443.361	534.316	-24.9985	528.824	-0.42294
	791.08	10331.6	45540		544.1	35.84	530.53	23.0543	531.618	17.4229	533.8	0.00517	528.868	0.000289471		538.78	-45.5854	531.005	513.565	532.128	522.249	535.058	-23.5497	528.879	1.63219
	790.08	9743.56	45905		544	27.23	530.645	37.6875	531.745	29.8676	533.851	0.00994	528.921	0.000466535		538.68	-6.98514	531.077	571.474	532.213	604.518	535.095	-23.0779	528.935	3.85169
	789.08	9861.86	45604		543.9	21.98	530.754	58.0715	531.866	48.0595	533.95	0.03293	528.974	0.000746037		538.58	15.6631	531.145	631.246	532.293	688.581	535.167	-21.7448	528.99	6.24862
	788.08	10152.3	46436.5		543.8	11.674	530.857	84.8365	531.981	73.0305	534.044	0.09535	529.026	0.00118		538.48	-39.9614	531.209	692.119	532.369	772.814	535.235	-19.7327	529.046	8.83713
	787.08	9782.16	45722.1		543.7	8.876	530.955	118.14	532.09	105.397	534.134	0.24433	529.079	0.00186		538.38	-59.8686	531.27	753.235	532.441	855.662	535.3	-16.8304	529.101	11.6326
	786.08	10128.4	45960		543.6	0.115	531.048	157.604	532.194	145.217	534.219	0.56059	529.132	0.00291		538.28	6.15143	531.327	813.681	532.51	935.723	535.362	-12.8215	529.157	14.6517
	785.08	9635.84	46229		543.5	-7.395	531.136	202.337	532.291	191.937	534.3	1.16392	529.184	0.00451		538.18	31.994	531.381	872.537	532.575	1011.82	535.42	-7.51145	529.212	17.9127
	784.08	9786.18	45697.7		543.4	-7.365	531.218	251.044	532.384	244.443	534.377	2.20845	529.237	0.00694		538.08	-55.4754	531.432	928.927	532.636	1083.02	535.475	-0.7601	529.268	21.4353
	783.08	9896.85	45764.9		543.3	-4.435	531.296	302.173	532.471	301.188	534.45	3.86454	529.289	0.01058		537.98	-69.2517	531.48	982.074	532.694	1148.67	535.527	7.48548	529.323	25.2412
	782.08	10475.4	45657.9		543.2	-6.233	531.369	354.093	532.553	360.374	534.519	6.28927	529.342	0.01602		537.88	9.38971	531.524	1031.34	532.748	1208.38	535.576	17.1657	529.379	29.3538
	781.08	9812.03	46197		543.1	6.296	531.438	405.253	532.63	420.147	534.584	9.59297	529.395	0.02406		537.78	28.0654	531.566	1076.26	532.799	1261.98	535.622	28.0982	529.434	33.799
	780.08	9692.14	46216.5		543	6.846	531.502	454.296	532.702	478.766	534.645	13.8114	529.447	0.03585		537.68	-10.6123	531.604	1116.54	532.847	1309.52	535.666	39.9884	529.49	38.6048
	779.08	9928.74	45717.5		542.9	-0.132	531.561	500.146	532.769	534.737	534.703	18.8917	529.5	0.05301		537.58	-42.5086	531.64	1152.08	532.892	1351.17	535.706	52.4594	529.545	43.8021
	778.08	9944.65	45832		542.8	0.062	531.617	542.035	532.832	586.888	534.757	24.6962	529.553	0.07777		537.48	0.00229	531.674	1182.94	532.934	1387.27	535.744	65.0954	529.601	49.4247
	777.08	9965.01	45945.6		542.7	6.61	531.669	579.502	532.891	634.399	534.808	31.0215	529.605	0.11319		537.38	5.87582	531.704	1209.32	532.973	1418.21	535.78	77.4894	529.656	55.5096
	776.08	10499.6	45270.3		542.6	7.14	531.717	612.359	532.946	676.793	534.856	37.6267	529.658	0.16348		537.28	-1.10255	531.733	1231.52	533.009	1444.45	535.813	89.2832	529.712	62.0976
	775.08	10148.4	46064.9		542.5	18.486	531.761	640.645	532.996	713.899	534.9	44.2645	529.711	0.23426		537.18	-50.876	531.758	1249.91	533.042	1466.47	535.844	100.196	529.767	69.2333
	774.08	10121.5	45512.9		542.4	23.76	531.802	664.571	533.043	745.791	534.941	50.7084	529.763	0.33307		537.08	-37.2497	531.782	1264.92	533.073	1484.74	535.872	110.036	529.823	76.966
	773.08	10239.9	45793.1		542.3	24.392	531.839	684.472	533.085	772.732	534.98	56.7713	529.816	0.46985		536.98	-25.194	531.804	1276.98	533.101	1499.75	535.898	118.701	529.878	85.3499
	772.08	10324.3	45568		542.2	31.328	531.873	700.755	533.125	795.117	535.015	62.3161	529.868	0.65764		536.88	49.8965	531.823	1286.52	533.127	1511.93	535.923	126.163	529.934	94.4445
	771.08	9993.28	46272.4		542.1	34.434	531.904	713.862	533.161	813.416	535.048	67.257	529.921	0.9133		536.78	-14.8035	531.841	1293.94	533.151	1521.71	535.945	132.46	529.989	104.316
	770.08	10174.1	45518.2		542	34.734	531.932	724.242	533.193	828.137	535.078	71.5559	529.974	1.25846		536.68	-48.0516	531.856	1299.61	533.173	1529.46	535.965	137.67	530.045	115.036
	769.08	9774.04	45719.9		541.9	27.2038	531.957	732.323	533.223	839.788	535.106	75.214	530.026	1.72054		536.58	-46.6219	531.87	1303.86	533.192	1535.53	535.983	141.901	530.1	126.685
	768.08	10256.6	45807		541.8	17.6998	531.979	738.506	533.249	848.855	535.131	78.2621	530.079	2.33393		536.48	-26.2252	531.882	1306.99	533.21	1540.2	536	145.275	530.156	139.351
	767.08	9791.44	45858		541.7	7.1658	532	743.148	533.273	855.791	535.154	80.7515	530.132	3.14132		536.38	30.7145	531.893	1309.25	533.226	1543.76	536.015	147.915	530.211	153.132
	766.08	9940.96	46255.3		541.6	7.6538	532.017	746.564	533.294	860.997	535.175	82.7454	530.184	4.19505		536.28	4.79291	531.903	1310.83	533.24	1546.41	536.028	149.942	530.267	168.133
	765.08	10187.7	45743.3		541.5	-1.8482	532.033	749.023	533.313	864.827	535.194	84.3115	530.237	5.55857		536.18	165.349	531.911	1311.91	533.252	1548.36	536.04	151.469	530.322	184.473
	764.08	10244.4	45649.7		541.4	5.656	532.046	750.748	533.329	867.583	535.21	85.5178	530.289	7.30787		536.08	203.356	531.917	1312.62	533.263	1549.75	536.051	152.595	530.378	202.281
	763.08	10077.1	46650.7		541.3	14.938	532.058	751.926	533.343	869.517	535.225	86.4282	530.342	9.53283		535.98	91.4424	531.923	1313.07	533.272	1550.73	536.06	153.407	530.433	221.699
	762.08	10288.9	45697.3		541.2	11.54	532.067	752.704	533.355	870.837	535.239	87.1005	530.395	12.3384		535.88	87.1427	531.928	1313.35	533.28	1551.4	536.068	153.977	530.489	242.88
	761.08	9983.91	45978.3		541.1	-4.84	532.075	753.198	533.366	871.709	535.25	87.5857	530.447	15.8452		535.78	94.443	531.931	1313.5	533.287	1551.84	536.075	154.366	530.544	265.995
	760.08	10539.5	46121.9		541	10.922	532.082	753.499	533.374	872.263	535.26	87.9269	530.5	20.1904		535.68	124.714	531.934	1313.59	533.293	1552.12	536.081	154.624	530.6	291.226
	759.08	10553.7	45570.6		540.9	24.598	532.087	753.671	533.381	872.6	535.269	88.1601	530.553	25.527		535.58	85.2625	531.936	1313.63	533.298	1552.29	536.085	154.788	530.655	318.77
	758.08	10170	45954.6		540.8	25.276	532.092	753.764	533.387	872.794	535.276	88.3142	530.605	32.0232		535.48	54.2887	531.938	1313.65	533.301	1552.39	536.089	154.887	530.71	348.839
	757.08	10113.7	46256.9		540.7	36.494	532.095	753.81	533.391	872.898	535.282	88.4123	530.658	39.8605		535.38	93.2478	531.939	1313.66	533.304	1552.44	536.093	154.944	530.766	381.656
	756.08	10452	46123.7		540.6	44.102	532.097	753.83	533.394	872.949	535.287	88.4719	530.711	49.2307		535.28	103.761	531.94	1313.66	533.306	1552.46	536.095	154.975	530.821	417.454
	755.08	11058.3	45948.8		540.5	22.054	532.098	753.837	533.397	872.971	535.291	88.5062	530.763	60.3319		535.18	66.4043	531.94	1313.66	533.308	1552.47	536.097	154.99	530.877	456.475
	754.08	10354.3	45961.9		540.4	18.604	532.099	753.839	533.398	872.979	535.294	88.5246	530.816	73.3636		535.08	255.163	531.94	1313.66	533.309	1552.48	536.098	154.997	530.932	498.959
	753.08	10578.7	46306		540.3	15.46	532.1	753.84	533.399	872.982	535.296	88.5337	530.868	88.5199		534.98	282.169	531.94	1313.66	533.31	1552.48	536.099	154.999	530.988	545.142
	752.08	10597.7	46292.6		540.2	3.028	532.1	753.84	533.4	872.982	535.298	88.5376	530.921	105.982		534.88	313.548	531.94	1313.66	533.31	1552.48	536.1	155	531.043	595.237
	751.08	9867.64	45974.5		540.1	-8.1454	532.1	753.84	533.4	872.982	535.299	88.5391	530.974	125.91		534.78	251.622	531.94	1313.66	533.31	1552.48	536.1	155	531.099	649.429
	750.08	10089.6	45374.5		540	-5.6234	532.1	753.84	533.4	872.982	535.3	88.5395	531.026	148.434		534.68	276.51	531.94	1313.66	533.31	1552.48	536.1	155	531.154	707.847
	749.08	10417.6	45635.8		539.9	-12.3654	532.1	753.84	533.4	872.982	535.3	88.5396	531.079	173.644		534.58	554.406	531.941	1313.66	533.31	1552.48	536.1	155	531.21	770.543
	748.08	10827.7	45855.2		539.8	-16.8474	532.101	753.839	533.4	872.982	535.3	88.5396	531.132	201.58		534.48	577.562	531.942	1313.65	533.31	1552.48	536.1	155	531.265	837.465
	747.08	10385	46047.3		539.7	-8.6854	532.102	753.837	533.401	872.982	535.3	88.5396	531.184	232.226		534.38	672.318	531.944	1313.63	533.31	1552.48	536.1	155	531.321	908.419
	746.08	10610.5	46005		539.6	11.85	532.103	753.83	533.402	872.98	535.3	88.5396	531.237	265.498		534.28	706.9	531.946	1313.59	533.311	1552.48	536.1	155	531.376	983.038
	745.08	10329.9	45285.9		539.5	17.218	532.105	753.811	533.403	872.973	535.3	88.5396	531.289	301.241		534.18	1071.79	531.948	1313.51	533.312	1552.47	536.1	155	531.432	1060.74
	744.08	10621.1	46082.1		539.4	14.246	532.108	753.768	533.405	872.955	535.3	88.5395	531.342	339.227		534.08	1165.73	531.952	1313.36	533.314	1552.46	536.101	154.999	531.487	1140.7
	743.08	10635.2	46176		539.3	16.99	532.112	753.68	533.408	872.912	535.301	88.5392	531.395	379.15		533.98	1176.8	531.957	1313.1	533.316	1552.44	536.101	154.998	531.543	1221.84
	742.08	10321.7	46083.9		539.2	12.928	532.117	753.517	533.412	872.826	535.302	88.5382	531.447	420.631		533.88	1325.42	531.962	1312.67	533.319	1552.39	536.102	154.995	531.598	1302.84
	741.08	10086.3	45316.5		539.1	9.202	532.124	753.232	533.417	872.666	535.303	88.5354	531.5	463.227		533.78	1373.16	531.969	1312	533.322	1552.3	536.103	154.989	531.654	1382.13
	740.08	9751.03	46517.4		539	9.928	532.132	752.764	533.424	872.387	535.305	88.5289	531.553	506.436		533.68	1595.49	531.976	1310.98	533.327	1552.14	536.105	154.979	531.709	1458.03
	739.08	10723.5	46007.5		538.9	13.984	532.141	752.028	533.431	871.927	535.308	88.5158	531.605	549.712		533.58	1665.13	531.986	1309.48	533.332	1551.87	536.106	154.96	531.765	1528.84
	738.08	10914.1	45598.6		538.8	17.756	532.152	750.913	533.441	871.204	535.311	88.4913	531.658	592.483		533.48	1558.78	531.996	1307.35	533.339	1551.46	536.108	154.928	531.82	1592.95
	737.08	10393.8	46216.5		538.7	8.46	532.165	749.279	533.452	870.11	535.315	88.4488	531.711	634.17		533.38	1858.78	532.008	1304.38	533.347	1550.82	536.111	154.879	531.876	1649.07
	736.08	9884.57	46914.4		538.6	13.764	532.181	746.951	533.465	868.506	535.32	88.3788	531.763	674.206		533.28	1847.89	532.021	1300.35	533.356	1549.9	536.114	154.805	531.931	1696.3
	735.08	10136.7	46048.7		538.5	21.382	532.198	743.715	533.479	866.22	535.327	88.2688	531.816	712.06		533.18	1858.78	532.037	1294.97	533.366	1548.57	536.117	154.696	531.987	1734.31
	734.08	10429.1	45932.7		538.4	9.47	532.217	739.316	533.496	863.04	535.334	88.1023	531.868	747.257		533.08	1801.02	532.054	1287.94	533.378	1546.73	536.121	154.54	532.042	1763.34
	733.08	10124.2	46311		538.3	11.168	532.239	733.455	533.516	858.714	535.342	87.8583	531.921	779.399		532.98	1848.57	532.073	1278.89	533.392	1544.21	536.126	154.323	532.098	1784.16
	732.08	10712.4	45963.6		538.2	28.9	532.264	725.79	533.537	852.944	535.352	87.511	531.974	808.183		532.88	1867.01	532.094	1267.43	533.407	1540.84	536.131	154.028	532.153	1797.99
	731.08	10410.5	46312.9		538.1	31.142	532.291	715.94	533.561	845.387	535.363	87.0288	532.026	833.411		532.78	1829.24	532.117	1253.17	533.424	1536.41	536.137	153.631	532.209	1806.36
	730.08	10778.8	45908.4		538	28.602	532.321	703.489	533.588	835.658	535.376	86.3741	532.079	855.003		532.68	1858.27	532.142	1235.66	533.444	1530.65	536.144	153.109	532.264	1810.88
	729.08	10206.7	45771		537.9	37.076	532.354	688.005	533.618	823.331	535.39	85.5035	532.132	872.999		532.58	1859.36	532.169	1214.5	533.465	1523.3	536.151	152.433	532.32	1813.14
	728.08	10543.8	46137.2		537.8	19.2556	532.39	669.053	533.651	807.954	535.406	84.3679	532.184	887.555		532.48	1825.04	532.199	1189.31	533.488	1514.02	536.159	151.568	532.375	1814.55
	727.08	10383.9	45688.5		537.7	4.1396	532.43	646.227	533.686	789.062	535.423	82.9132	532.237	898.935		532.38	1829.13	532.232	1159.78	533.513	1502.46	536.168	150.477	532.431	1816.22
	726.08	10632.3	46024.2		537.6	-3.6204	532.473	619.184	533.725	766.198	535.443	81.0823	532.289	907.5		532.28	1828.77	532.266	1125.69	533.541	1488.21	536.177	149.118	532.486	1818.99
	725.08	10260.4	45946.5		537.5	-20	532.52	587.687	533.768	738.949	535.464	78.8176	532.342	913.683		532.18	1666.08	532.304	1086.94	533.571	1470.84	536.188	147.443	532.542	1823.32
	724.08	10637.3	45434.5		537.4	-14.1414	532.57	551.653	533.814	706.981	535.487	76.0647	532.395	917.97		532.08	1812.05	532.345	1043.6	533.603	1449.9	536.199	145.403	532.597	1829.39
	723.08	10638.3	46772		537.3	-3.61231	532.624	511.208	533.863	670.086	535.513	72.7772	532.447	920.874		531.98	1589.78	532.388	995.898	533.639	1424.93	536.212	142.945	532.653	1837.07
	722.08	10468.8	46459.3		537.2	10.3613	532.682	466.731	533.917	628.23	535.54	68.9232	532.5	922.904		531.88	1758.91	532.434	944.241	533.676	1395.44	536.225	140.014	532.708	1846.02
	721.08	10211.5	46012.6		537.1	18.4672	532.744	418.889	533.974	581.611	535.57	64.492	532.553	924.538		531.78	1523.79	532.483	889.208	533.717	1361	536.24	136.556	532.764	1855.71
	720.08	10518.3	46960.5		537	29.1854	532.811	368.652	534.036	530.698	535.603	59.5017	532.605	926.201		531.68	1534.39	532.536	831.52	533.761	1321.2	536.255	132.519	532.819	1865.5
	719.08	10455.1	46051.8		536.9	28.1388	532.882	317.268	534.101	476.265	535.638	54.0057	532.658	928.235		531.58	1240.41	532.592	772.006	533.807	1275.69	536.272	127.858	532.875	1874.62
	718.08	10369.5	46527		536.8	34.7253	532.958	266.203	534.171	419.399	535.675	48.0977	532.711	930.886		531.48	1014.53	532.651	711.553	533.857	1224.27	536.289	122.535	532.93	1882.32
	717.08	10693.1	45905.3		536.7	49.6039	533.038	217.037	534.246	361.467	535.715	41.9126	532.763	934.286		531.38	974.161	532.714	651.058	533.91	1166.83	536.308	116.526	532.985	1887.81
	716.08	10026.1	46265.7		536.6	34.9371	533.123	171.321	534.325	304.054	535.758	35.6227	532.816	938.449		531.28	955.657	532.78	591.378	533.966	1103.49	536.328	109.825	533.041	1890.34
	715.08	10471.1	45819.5		536.5	19.166	533.214	130.412	534.409	248.849	535.804	29.4274	532.868	943.267		531.18	780.116	532.85	533.288	534.026	1034.55	536.35	102.448	533.096	1889.22
	714.08	10888	46397.9		536.4	18.3104	533.309	95.317	534.498	197.497	535.853	23.5368	532.921	948.517		531.08	512.882	532.924	477.453	534.089	960.577	536.373	94.4345	533.152	1883.82
	713.08	10482.6	45804.4		536.3	30.8985	533.41	66.5777	534.592	151.438	535.905	18.1501	532.974	953.873		530.98	415.726	533.001	424.407	534.156	882.388	536.397	85.8555	533.207	1873.63
	712.08	10416.3	46495.6		536.2	45.1476	533.516	44.2156	534.692	111.744	535.96	13.4317	533.026	958.919		530.88	501.546	533.083	374.548	534.226	801.054	536.422	76.811	533.263	1858.22
	711.08	10609.2	45582.5		536.1	54.8223	533.628	27.766	534.796	79.0046	536.018	9.49099	533.079	963.178		530.78	376.727	533.125	350.902	534.3	717.872	536.449	67.4302	533.318	1837.28
	710.08	10315.6	46007.9		536	50.924	533.745	16.3889	534.906	53.2707	536.079	6.36831	533.132	966.125		530.68	441.186	533.561	176.734	534.378	634.314	536.477	57.8681	533.374	1810.61
	709.08	10448	46333.4		535.9	54.2602	533.868	9.03431	535.022	34.083	536.144	4.03338	533.184	967.225		530.58	337.343	533.996	84.4617	534.46	551.949	536.507	48.298	533.429	1778.15
	708.08	10327.1	46315.4		535.8	46.5566	533.998	4.61897	535.144	20.5796	536.213	2.39566	533.237	965.951		530.48	242.843	534.432	34.5696	534.547	472.349	536.538	38.9028	533.485	1739.93
	707.08	10671.8	45946.1		535.7	37.9762	534.133	2.17407	535.271	11.6584	536.285	1.32507	533.289	961.815		530.38	251.223	534.867	7.18736	534.591	434.051	536.554	34.3276	533.54	1696.11
	706.08	10291.5	45776.6		535.6	47.5173	534.275	0.9346	535.405	6.15764	536.361	0.67735	533.342	954.39		530.28	233.841	535.303	-7.87611	535.073	146.953	536.709	1.64187	533.596	1646.95
	705.08	10628.2	46215		535.5	75.5301	534.423	0.36382	535.545	3.01183	536.44	0.31739	533.395	943.328		530.18	139.71	535.738	-16.0883	535.554	29.1225	536.863	-14.5836	533.651	1592.82
	704.08	10041.2	45993.2		535.4	79.4679	534.5	0.21809	535.691	1.35442	536.523	0.13514	533.447	928.381		530.08	198.299	536.174	-20.4857	536.036	-10.218	537.017	-21.3522	533.707	1534.18
	703.08	10529.8	46485		535.3	86.5974	535.5	5.9625e-05	535.767	0.87799	536.567	0.08482	533.5	909.406		529.98	150.403	536.609	-22.7827	536.517	-21.4761	537.171	-23.844	533.762	1471.56
	702.08	10333.5	46010.1		535.2	86.2465	536.5	9.6277e-10	536.633	0.00222	537.033	0.000196999	533.553	886.378		529.88	180.648	537.045	-23.9473	536.999	-24.2703	537.326	-24.6685	533.818	1405.56
	701.08	10023.4	45757		535.1	96.7418	537.5	9.18169e-16	537.5	8.80828e-07	537.5	6.93394e-08	533.605	859.384		529.78	67.7999	537.48	-24.5181	537.48	-24.8697	537.48	-24.9143	533.873	1336.84
	700.08	11320.7	46743.1		535	94.1811							533.658	828.625		529.68	-18.6053							533.929	1266.07
	699.08	10606.6	45695.9		534.9	117.713							533.711	794.401		529.58	39.6485							533.984	1193.94
	698.08	10321.5	46192.8		534.8	140.902							533.763	757.105		529.48	-33.739							534.04	1121.16
	697.08	10679.9	45872.1		534.7	178.131							533.816	717.201		529.38	4.0591							534.095	1048.38
	696.08	10315.2	46614.8		534.6	198.841							533.868	675.212		529.28	21.5953							534.151	976.239
	695.08	10000.6	46248.2		534.5	233.593							533.921	631.697		529.18	20.4579							534.206	905.332
	694.08	10387.5	46084		534.4	270.799							533.974	587.234		529.08	46.2574							534.262	836.182
	693.08	10479.7	46544.3		534.3	338.176							534.026	542.402		528.98	38.2965							534.317	769.247
	692.08	10427.8	46012.4		534.2	390.065							534.079	497.764		528.88	45.6853							534.373	704.915
	691.08	10335.8	46331.3		534.1	479.905							534.132	453.856		528.78	-33.929							534.428	643.499
	690.08	10901.9	46156.3		534	560.458							534.184	411.173		528.68	-12.6701							534.484	585.238
	689.08	11039.6	46626.2		533.9	652.415							534.237	370.164		528.58	-11.4019							534.539	530.302
	688.08	10297.5	46459.2		533.8	733.298							534.289	331.225		528.48	10.46							534.595	478.795
	687.08	10823.4	46593.7		533.7	819.484							534.342	294.702		528.38	0							534.65	430.761
	686.08	10313.7	46287		533.6	861.484							534.395	260.886		528.28	0.00257							534.706	386.194
	685.08	10693	46570		533.5	909.332							534.447	230.02		528.18	-98.3063							534.761	345.046
	684.08	10805.9	46340		533.4	939.999							534.5	202.294		528.08	-116.603							534.817	307.234
	683.08	10576.9	46238.1		533.3	949.886							534.553	177.854		527.98	-45.9086							534.872	272.651
	682.08	10576.8	46283.9		533.2	956.486							534.605	156.791		527.88	-21.0329							534.928	241.173
	681.08	11039.9	46618.5		533.1	970.901							534.658	139.138		527.78	-15.7226							534.983	212.67
	680.08	10291.5	45810.7		533	963.945							534.711	124.865		527.68	-2.746							535.039	187.018
	679.08	10931.6	46362.4		532.9	951.363							534.763	113.86		527.58	27.746							535.094	164.103
	678.08	10804.8	46726.9		532.8	942.19							534.816	105.926		527.48	55.2							535.15	143.837
	677.08	10586.5	46378.7		532.7	937.318							534.868	100.766		527.38	30.3029							535.205	126.164
	676.08	11220.5	45832.7		532.6	926.827							534.921	97.9875		527.28	-46.3277							535.26	111.074
	675.08	10825.3	45284.4		532.5	920.373							534.974	97.1018		527.18	-94.8123							535.316	98.6138
	674.08	10596.3	46545.5		532.4	921.354							535.026	97.5477		527.08	-85.6894							535.371	88.8873
	673.08	10428.6	45795.1		532.3	914.597							535.079	98.718		526.98	-74.34							535.427	82.061
	672.08	10606.8	46430.9		532.2	907.163							535.132	99.9994		526.88	-9.58771							535.482	78.3475
	671.08	10678.9	46149.7		532.1	884.553							535.184	100.817		526.78	2.07029							535.538	77.9725
	670.08	11486.2	46312.3		532	857.326							535.237	100.681		526.68	-64.1431							535.593	81.1138
	669.08	10607.9	46445.1		531.9	805.503							535.289	99.2228		526.58	-63.1449							535.649	87.8107
	668.08	10622.1	46610.3		531.8	743.832							535.342	96.2279		526.48	-11.0471							535.704	97.8508
	667.08	10786.2	46212.4		531.7	659.019							535.395	91.6436		526.38	-7.21314							535.76	110.663
	666.08	9910.99	46172.7		531.6	561.232							535.447	85.5754		526.28	11.308							535.815	125.257
	665.08	10590.7	46053.7		531.5	453.064							535.5	78.2627		526.18	15.4577							535.871	140.252
	664.08	10180.9	46702.7		531.4	356.234							535.553	70.0437		526.08	46.1946							535.926	154.016
	663.08	11476.2	46015		531.3	258.124							535.605	61.3107		525.98	16.3263							535.982	164.888
	662.08	10175.4	46662		531.2	174.208							535.658	52.465		525.88	-26.4343							536.037	171.432
	661.08	10971.5	45855.1		531.1	130.094							535.711	43.8768		525.78	-80.8537							536.093	172.642
	660.08	10810.1	46451		531	107.146							535.763	35.8537		525.68	-30.6834							536.148	168.085
	659.08	10635.8	46238.3		530.9	84.2129							535.816	28.6215		525.58	-21.2574							536.204	157.951
	658.08	10833.7	46076.8		530.8	69.2806							535.868	22.3182		525.48	-28.2854							536.259	143.019
	657.08	11163.1	46072.4		530.7	66.5723							535.921	16.998		525.38	-50.7446							536.315	124.546
	656.08	10948.1	46113.6		530.6	53.4757							535.974	12.644		525.28	-51.5114							536.37	104.068
	655.08	10277.1	46363.3		530.5	43.9398							536.026	9.18541		525.18	-12.0397							536.426	83.1541
	654.08	10838.6	47125.8		530.4	36.0978							536.079	6.51682		525.08	54.8234							536.481	63.1697
	653.08	10344.8	46549		530.3	38.6398							536.132	4.51538										536.537	45.1103
	652.08	10762.3	45834.4		530.2	40.9015							536.184	3.0555										536.592	29.5432
	651.08	10944.5	46349		530.1	18.2821							536.237	2.01936										536.648	16.6474
	650.08	10389.6	46267.7		530	19.7685							536.289	1.30351										536.703	6.31349
	649.08	10817.8	46582		529.9	6.57355							536.342	0.8219										536.759	-1.7428
	648.08	10924.7	47222.9		529.8	22.3269							536.395	0.50626										536.814	-7.8829
	647.08	11008.7	46283.9		529.7	30.9585							536.447	0.30469										536.87	-12.4767
	646.08	10817.3	45733.9		529.6	23.0625							536.5	0.17921										536.925	-15.8622
	645.08	10977.5	46597.1		529.5	27.7555							536.553	0.10304										536.981	-18.3273
	644.08	10944.6	45712.9		529.4	38.3665							536.605	0.05794										537.036	-20.1058
	643.08	10635.5	45864.9		529.3	9.82963							536.658	0.03188										537.092	-21.3803
	642.08	10380.6	46351.4		529.2	6.61925							536.711	0.01718										537.147	-22.2904
	641.08	10906.5	46677.3		529.1	12.3493							536.763	0.00908										537.203	-22.9398
	640.08	11210.5	46551.9		529	10.9499							536.816	0.00471										537.258	-23.4046
	639.08	10859.3	46806.7		528.9	23.0539							536.868	0.0024										537.314	-23.7397
	638.08	10920.2	46810.2		528.8	27.7469							536.921	0.00121										537.369	-23.9841
	637.08	10713.6	45966.2		528.7	17.255							536.974	0.000602871										537.425	-24.1652
	636.08	11073.5	45945		528.6	16.1079							537.026	0.000298924										537.48	-24.3021
	635.08	10514.1	46140		528.5	26.3513							537.079	0.000148269
	634.08	10890.1	46168.7		528.4	20.96							537.132	7.40357e-05
	633.08	11230.9	46649		528.3	20							537.184	3.7454e-05
	632.08	10757.7	46596.7		528.2	29.4824							537.237	1.93001e-05
	631.08	10829.2	46004.9		528.1	20.423							537.289	1.01642e-05
	630.08	10615.1	46729.1		528	11.308							537.342	5.47394e-06
	629.08	10842.1	46197.3		527.9	-0.1064							537.395	3.00857e-06
	628.08	10713.8	46616.4		527.8	9.0476							537.447	1.68092e-06
	627.08	11243.6	46219.7		527.7	18.2932							537.5	9.50168e-07
	626.08	11060.6	46530.1		527.6	24.0166
	625.08	11433	46603.8		527.5	37.8836
	624.08	11342	46154.1		527.4	66.618
	623.08	11063.2	46409.6		527.3	66.71
	622.08	10036.4	46666.1		527.2	59.968
	621.08	10921	46156.2		527.1	48.7864
	620.08	10834.6	46503.3		527	38.0204
	619.08	11157.6	46289.4		526.9	18.8684
	618.08	10816.1	46923.3		526.8	4.689
	617.08	11455	46209.4		526.7	5.535
	616.08	11052.9	46493.4		526.6	24.5446
	615.08	11093.7	46885.4		526.5	27.5306
	614.08	10939.5	45954.1		526.4	15.7562
	613.08	10841.9	46933.1		526.3	14.9468
	612.08	10680.8	47467.5		526.2	23.5848
	611.08	10722.8	46658.2		526.1	11.617
	610.08	10857	46154.2		526	-0.4624
	609.08	10768.1	46485.1		525.9	24.672
	608.08	11348.6	46324.4		525.8	37.5828
	607.08	10660.3	46887.7		525.7	23.5172
	606.08	10685	45835.7		525.6	26.359
	605.08	11414.2	46399.3		525.5	27.1082
	604.08	11072.8	46246.5		525.4	9.689
	603.08	11400.5	46618.9		525.3	1.717
	602.08	11004.2	46327.8		525.2	8.8906
	601.08	11246.6	47033.3		525.1	15.498
	600.08	10839.7	46498.4		525	27.07
	599.08	10520.2	47181
	598.08	10864.2	47113
	597.08	11074.7	46300.5
	596.08	10896	46958.3
	595.08	10921.5	46450.5
	594.08	10431.5	46526.6
	593.08	10569.1	46684.5
	592.08	11157.8	46288.3
	591.08	11203.1	46785.8
	590.08	10821.7	47063.6
	589.08	11390.8	46695.5
	588.08	10603.2	47395.4
	587.08	10553.7	46771
	586.08	11358.1	46844.1
	585.08	11289.5	46866.6
	584.08	11584.6	46731.8
	583.08	11181.9	46145.9
	582.08	10743.2	47145.2
	581.08	11808.3	47229.8
	580.08	11680	46892.7
	579.08	11353.9	46335
	578.08	11017.6	47180.7
	577.08	11079.2	46844.9
	576.08	11900.4	47021.6
	575.08	10459.5	46741.8
	574.08	11171.1	46943.9
	573.08	11403.6	46479.3
	572.08	11242.6	46545.8
	571.08	10982.4	46872.2
	570.08	11834.3	46921.5
	569.08	11542.9	46027.9
	568.08	10802.3	46864.4
	567.08	11126.6	47322.8
	566.08	11438.3	47390
	565.08	11593.7	46961.6
	564.08	11204.3	46957.5
	563.08	11596.3	47231.3
	562.08	11279.2	46826.3
	561.08	11011.2	47290.1
	560.08	11670.4	47365.3
	559.08	11450.4	47487.1
	558.08	11803.2	47639
	557.08	11495.1	47367.4
	556.08	11630.1	47843.7
	555.08	10768.3	47152.2
	554.08	11299.9	47169.3
	553.08	11276.6	47471.1
	552.08	11647.7	46456.6
	551.08	11668.9	47438.3
	550.08	11241.2	46462.5
	549.08	11337.2	46327.4
	548.08	11517.7	46983.3
	547.08	11514	47058
	546.08	11154.9	46625.9
	545.08	11009.7	47002
	544.08	11963.9	46161.6
	543.08	11638.5	46837.2
	542.08	11653.7	47300.3
	541.08	11247.2	46567.4
	540.08	11785.3	46456.2
	539.08	11287.8	46837.2
	538.08	11435.8	47075.6
	537.08	11825.1	47932.1
	536.08	11368	48464.1
	535.08	11344.6	50457.4
	534.08	12260.3	54383.7
	533.08	11825.9	55171.9
	532.08	12166.6	53324
	531.08	12356.3	49729.5
	530.08	12157.8	47020.7
	529.08	11297.9	46198.9
	528.08	11913.1	45313.5
	527.08	11632.7	45971.7
	526.08	11522.2	46226.8
	525.08	11680.9	45330.1
	524.08	11596.6	45351
	523.08	11709.4	45771.6
	522.08	10613.2	45533.9
	521.08	11393	46536.1
	520.08	11804	45694.9
	519.08	11235.3	46138.8
	518.08	10918.4	45588.2
	517.08	11385.7	46019.3
	516.08	11525.1	46412.4
	515.08	11849.1	45375.1
	514.08	11285.7	46059.7
	513.08	11599.8	45859.6
	512.08	11563.1	46208.4
	511.08	11903.2	45924.1
	510.08	11780.7	45991.2
	509.08	11262.4	45808.8
	508.08	11381.3	46028.4
	507.08	11530.1	45896.1
	506.08	11768.7	45969.4
	505.08	12376	45575.1
	504.08	12339	45638.8
	503.08	11784.7	45641.5
	502.08	11765	46188.2
	501.08	10889.9	45865.7
	500.08	12461.4	45565.5
	499.08	12064.3	45602.7
	498.08	12000.1	46497
	497.08	11747.8	46448.4
	496.08	11675.4	45988.9
	495.08	12297	45512.8
	494.08	11955.5	45380.4
	493.08	11121.2	46810.1
	492.08	11746.1	45913.8
	491.08	11765	45330.4
	490.08	11369	45570.2
	489.08	12281.6	46291.7
	488.08	11192	45844.7
	487.08	12103.2	45983.4
	486.08	12178.6	45722.3
	485.08	11809.6	45977.7
	484.08	11617.6	45746.6
	483.08	11088.6	46091.4
	482.08	11618	45956.3
	481.08	12013.4	46249.6
	480.08	11839.9	45965.5
	479.08	12382.1	46570.8
	478.08	11804.3	45671.5
	477.08	11463.3	46231
	476.08	12017.9	45645.8
	475.08	12385.6	45575.7
	474.08	13093.6	46265.7
	473.08	12749	46172.4
	472.08	12291.6	45944.1
	471.08	12180.7	45756.2
	470.08	11574.2	46226.8
	469.08	12077.2	45181.4
	468.08	12439.9	46814.5
	467.08	11599.3	46856.2
	466.08	11881.9	46377.5
	465.08	11501.3	46578.1
	464.08	11996.7	46055.2
	463.08	11923.7	47274
	462.08	12666.4	46034.6
	461.08	11804.2	46214.5
	460.08	12360.8	45859.9
	459.08	11984.3	45339.2
	458.08	11970.7	46128
	457.08	11504.9	46182.6
	456.08	12777.1	46139.1
	455.08	11637.9	46658.7
	454.08	11616.2	46343.6
	453.08	12616.6	46156.7
	452.08	12092.2	46218.8
	451.08	12129.4	46112.7
	450.08	11931.3	46099.1
	449.08	12321.1	45867.8
	448.08	12195.3	45953.4
	447.08	12177.9	46031.4
	446.08	12213.9	45532
	445.08	12066.8	46014.2
	444.08	12277.6	46363.4
	443.08	12059.9	46628.5
	442.08	11965.5	45853.7
	441.08	12310.4	46312.2
	440.08	12115.7	46655
	439.08	13455.5	46487.5
	438.08	12260.7	46650.7
	437.08	12891	46167.3
	436.08	12723.3	46658.7
	435.08	12850.5	46646.5
	434.08	12601.1	46787.9
	433.08	12578.7	46422.7
	432.08	12854.7	46509.6
	431.08	12046	46412.5
	430.08	12292.4	46410.3
	429.08	12563.7	46870.9
	428.08	12650.5	46335.9
	427.08	12374.9	45920.6
	426.08	13147.7	46379.1
	425.08	12018.5	46404.8
	424.08	12214.5	46749.7
	423.08	12036.8	46957.3
	422.08	12836.8	46368.8
	421.08	12952.6	47251.8
	420.08	12981.5	47128.9
	419.08	12728.3	47021.9
	418.08	12434	46574.5
	417.08	12191.7	47129.2
	416.08	12796.3	47185.2
	415.08	12941.5	46635.5
	414.08	12498.7	46431.9
	413.08	12399.1	46296.6
	412.08	12435	46886.7
	411.08	12702	47096
	410.08	12580.4	46419.6
	409.08	13192.1	46632.9
	408.08	12248.4	46676.1
	407.08	12818.2	46458.8
	406.08	13224.7	46430.3
	405.08	12792.2	46465.4
	404.08	13073.1	46911.1
	403.08	13164.6	47065.1
	402.08	12996.3	47280.3
	401.08	12608.2	47124.9
	400.08	12832.4	47215.2
	399.08	12918.1	46859
	398.08	13052	47043
	397.08	13023.6	47013.3
	396.08	12834.9	46867.4
	395.08	12967.1	47100.2
	394.08	12599.2	46645.1
	393.08	12666.9	46721.6
	392.08	13221.7	47382.5
	391.08	12723.9	46904.7
	390.08	13230.1	47711.4
	389.08	13093.3	46730.6
	388.08	12926	47155.1
	387.08	12865.3	46933
	386.08	13020.2	46501.9
	385.08	13324.2	47401.3
	384.08	13591.4	47272.5
	383.08	13325.9	46478.7
	382.08	12979.2	47099.2
	381.08	13405.3	46317.4
	380.08	13189.8	46637.1
	379.08	13378.2	46833.6
	378.08	13648	47003.4
	377.08	13467.1	47019.8
	376.08	12842	47495.3
	375.08	13827.7	47172
	374.08	13180.3	46833.5
	373.08	13120.2	47325.6
	372.08	13305.2	47255.3
	371.08	13527.9	47002
	370.08	13236	47628.1
	369.08	13247.4	47544.9
	368.08	13463.5	47064.4
	367.08	13015.9	47456.4
	366.08	13517.8	47192.2
	365.08	13416	46968.5
	364.08	13618.8	47743.1
	363.08	13402.3	46950.2
	362.08	13443.6	47938.4
	361.08	13546.4	46968.3
	360.08	13605.7	47126.6
	359.08	14104.7	46774.7
	358.08	13985.6	46548.7
	357.08	14057.4	46924.6
	356.08	12834.4	47606.9
	355.08	13642.5	48135.8
	354.08	13691.7	47394.9
	353.08	13754.8	47033
	352.08	13984.5	47698.4
	351.08	14404.8	48063.5
	350.08	13643.2	47681.6
	349.08	13719.7	48091.1
	348.08	14241	48281.6
	347.08	14126	48018.8
	346.08	13415.9	47689.1
	345.08	13427.7	47310.6
	344.08	14654.1	46922.2
	343.08	13691.7	47341
	342.08	13581.8	47437.2
	341.08	13686.2	47669.8
	340.08	14350.6	47697.7
	339.08	14079.5	48220.5
	338.08	13841.3	47473.8
	337.08	14021.7	47700.2
	336.08	13736.7	47194
	335.08	14371.6	47866.5
	334.08	13322.1	47311.3
	333.08	13769.2	47283.3
	332.08	13552.7	48040.8
	331.08	13517.4	47451
	330.08	13631.9	47559.3
	329.08	13956	47296
	328.08	13700.3	47462.4
	327.08	13222.3	46944.7
	326.08	14358.6	47580.7
	325.08	14201.6	48374.4
	324.08	14571.4	48498.9
	323.08	15052.8	48543.9
	322.08	14758.3	49109.6
	321.08	15759.5	49214.1
	320.08	15132.7	49205.5
	319.08	15559.2	48942.2
	318.08	15455.1	48842.7
	317.08	15624.3	49776
	316.08	15898.3	49021.8
	315.08	16066.8	49653.7
	314.08	15415.7	49523.9
	313.08	15968.1	48859.7
	312.08	16038.3	49196.2
	311.08	14545	48784.4
	310.08	14335.8	47371.4
	309.08	13073	47210.3
	308.08	12753.4	46673.7
	307.08	12402	45898.6
	306.08	11747.4	45277.5
	305.08	10983.6	44694
	304.08	10632.1	44122.3
	303.08	9603.05	43934.4
	302.08	8436.2	42794.4
	301.08	8482.59	43059.1
	300.08	8086.73	42364.5
	299.08	7757.96	42210.9
	298.08	8335.11	42286.5
	297.08	8556.53	42442.6
	296.08	8818.73	42509.2
	295.08	9981.5	43714.5
	294.08	11150.1	44200.7
	293.08	12527.6	45124.5
	292.08	14261.6	47435
	291.08	14806.6	48286.7
	290.08	14685.1	48104.9
	289.08	16127.8	49817.4
	288.08	19221.3	51628.1
	287.08	30979.6	61691.4
	286.08	59437.6	89680.7
	285.08	75615.7	103647
	284.08	42451.4	70287.7
	283.08	11038.2	42471.7
	282.08	3689.43	37505.1
	281.08	1984.61	36299.1
	280.08	1353.62	36263.8
	279.08	1171.58	35935.6
	278.08	904.325	35900.2
	277.08	795.744	35768.2
	276.08	809.503	35770.3
	275.08	710.409	35610.5
	274.08	682.151	35477.3
	273.08	637.554	35541.7
	272.08	712.176	35585.1
	271.08	656.754	35684.2
	270.08	753.591	35550.6
	269.08	665.528	35647.6
	268.08	728.881	35505
	267.08	734.11	35553.7
	266.08	629.95	35552
	265.08	656.009	35495.9
	264.08	664.231	35751.4
	263.08	542.855	35552.6
	262.08	715.648	35542.9
	261.08	564.09	35566.6
	260.08	519.713	35585.9
	259.08	555.563	35550.3
	258.08	720.532	35655
	257.08	565.028	35694.3
	256.08	487.705	35604.8
	255.08	569.065	35510.6
	254.08	593.164	35441.1
	253.08	575.328	35535.7
	252.08	531.083	35474.5
	251.08	553.294	35480.5
	250.08	551.064	35553.9
	249.08	508.107	35648.4
	248.08	490.84	35552.5
	247.08	595.081	35476.6
	246.08	621.616	35506.2
	245.08	533.127	35455.8
	244.08	596.087	35638.1
	243.08	514.267	35470.4
	242.08	566.567	35476.9
	241.08	601.72	35574.9
	240.08	603.776	35573.8
	239.08	507.948	35370.8
	238.08	525.172	35442.3
	237.08	532.426	35510.8
	236.08	529.254	35584.3
	235.08	652.599	35514.7
	234.08	608.689	35452.5
	233.08	517.338	35448.4
	232.08	450.629	35463.2
	231.08	537.727	35480.7
	230.08	494.772	35495.3
	229.08	437.129	35560
	228.08	563.037	35446.3
	227.08	563.711	35660.8
	226.08	439.715	35516.2
	225.08	579.889	35463.7
	224.08	516.517	35534.6
	223.08	514.625	35392.9
	222.08	491.418	35463.5
	221.08	499.257	35648.4
	220.08	488.388	35456.6
	219.08	395.677	35458.7
	218.08	488.046	35400.5
	217.08	525.831	35534.5
	216.08	500.109	35486.4
	215.08	468.999	35450.2
	214.08	631.829	35430.4
	213.08	653.618	35434
	212.08	373.032	35422
	211.08	411.001	35463.1
	210.08	515.574	35477.3
	209.08	534.396	35508.1
	208.08	506.14	35560.2
	207.08	553.398	35552
	206.08	463.133	35551.8
	205.08	502.044	35609.8
	204.08	531.33	35547
	203.08	548.686	35587.3
	202.08	490.206	35403.2
	201.08	488.733	35557.7
	200.08	547.014	35631.3
			--
			--
			--
			--
			--
			--

## Sheet: Supplementary Fig. 7
	Thermogravimetric analysis
	Supplementary Fig. 7a_TGA					Supplementary Fig. 7a_TGA
	X axis	Y axis	X axis	Y axis		X axis	Y axis	X axis	Y axis
	Temp.	CNT (wt%)	Temp.	BP (wt%)		Temp.	O-CNT (wt%)	Temp.	O-BP (wt%)
	30.0731	100	30.0926	100		30.1085	99.9999	30.0996	99.9999
	30.0736	99.9984	30.0923	99.9984		30.1066	99.9963	30.0994	100.009
	30.0739	100.001	30.0938	99.9906		30.1066	99.9921	30.0991	100.018
	30.0768	100.003	30.0967	99.9789		30.109	99.9855	30.1006	100.017
	30.0801	100.006	30.1002	99.9749		30.1137	99.9818	30.1045	100.01
	30.0825	100.005	30.1027	99.9777		30.1165	99.9784	30.1075	99.9933
	30.0865	99.9995	30.1076	99.9749		30.1247	99.9715	30.1147	99.9875
	30.0961	99.9899	30.1158	99.9795		30.1307	99.9717	30.1214	99.9923
	30.1019	99.9849	30.1229	99.9839		30.1395	99.9787	30.1295	99.9988
	30.1141	99.9785	30.1319	99.9853		30.149	99.9846	30.138	100.003
	30.1221	99.9807	30.144	99.9919		30.1604	99.9856	30.1481	100.003
	30.1355	99.9866	30.1565	99.9955		30.169	99.9894	30.1617	100.005
	30.1488	99.9911	30.1684	99.9951		30.1837	99.9906	30.1746	100.01
	30.1643	99.9988	30.181	99.9954		30.1981	99.9901	30.1884	100.004
	30.1803	100.003	30.1992	99.9938		30.2132	99.9888	30.2056	99.9952
	30.1957	100.003	30.2145	99.9925		30.2305	99.9916	30.2195	99.9865
	30.2127	100.003	30.2315	99.9994		30.2459	99.9938	30.2393	99.9882
	30.2339	100.008	30.2508	100.005		30.2698	99.9895	30.2569	99.9812
	30.2532	100.011	30.274	100.007		30.288	99.9846	30.2784	99.968
	30.2774	100.014	30.2942	100.008		30.31	99.9812	30.3025	99.9607
	30.3011	100.018	30.3184	100.011		30.3349	99.9773	30.3254	99.9677
	30.3256	100.018	30.341	100.02		30.3607	99.9748	30.3496	99.9812
	30.3511	100.02	30.3668	100.025		30.3861	99.9764	30.3768	99.9855
	30.3803	100.019	30.3949	100.025		30.4139	99.9709	30.4068	99.9794
	30.407	100.019	30.4239	100.024		30.4428	99.9673	30.4337	99.9696
	30.4379	100.019	30.4536	100.028		30.4725	99.962	30.4641	99.951
	30.4706	100.02	30.4848	100.031		30.5053	99.9522	30.4942	99.933
	30.5029	100.024	30.5175	100.027		30.5371	99.945	30.5275	99.9198
	30.5373	100.028	30.5529	100.024		30.5705	99.9441	30.5618	99.9265
	30.5704	100.031	30.5863	100.021		30.6068	99.9424	30.599	99.9332
	30.6087	100.029	30.622	100.012		30.6406	99.9425	30.6323	99.9425
	30.6457	100.028	30.6602	100.006		30.6797	99.9426	30.6736	99.957
	30.6867	100.025	30.7007	100.007		30.7197	99.944	30.7132	99.9699
	30.7257	100.027	30.7404	100.011		30.7593	99.944	30.7528	99.9743
	30.7689	100.029	30.7828	100.015		30.8005	99.9432	30.7951	99.9847
	30.8145	100.028	30.8277	100.024		30.8458	99.9437	30.8366	99.9862
	30.8585	100.028	30.8687	100.031		30.8881	99.9432	30.879	99.9801
	30.9002	100.03	30.9138	100.035		30.9337	99.9428	30.9252	99.9779
	30.949	100.027	30.9592	100.031		30.9784	99.9399	30.9712	99.9866
	30.9966	100.015	31.0085	100.03		31.0269	99.9339	31.0162	99.9968
	31.0444	100.01	31.0576	100.03		31.0731	99.932	31.0653	99.9925
	31.0947	100.012	31.1055	100.027		31.1217	99.9269	31.1158	99.9934
	31.1471	100.014	31.1562	100.019		31.1709	99.922	31.1672	99.9935
	31.1966	100.013	31.2088	100.015		31.223	99.9176	31.2189	99.9917
	31.25	100.005	31.258	100.016		31.2763	99.9131	31.2686	99.9816
	31.3024	100.001	31.3125	100.02		31.3302	99.9113	31.3234	99.9709
	31.3568	100.002	31.3667	100.027		31.3792	99.9088	31.3782	99.9628
	31.4113	100.005	31.4224	100.032		31.434	99.9064	31.4314	99.9637
	31.4684	100.014	31.477	100.031		31.4915	99.9052	31.4874	99.9641
	31.5236	100.025	31.536	100.025		31.5499	99.9003	31.5455	99.9574
	31.5822	100.028	31.5933	100.018		31.6085	99.8949	31.6041	99.9491
	31.6426	100.025	31.6547	100.016		31.6649	99.8932	31.6638	99.944
	31.702	100.023	31.7157	100.019		31.7233	99.8916	31.7213	99.9416
	31.7614	100.022	31.7748	100.016		31.7824	99.8892	31.7821	99.9361
	31.8243	100.01	31.838	100.016		31.8429	99.8836	31.8419	99.9347
	31.885	100.003	31.8981	100.017		31.9043	99.8754	31.9062	99.9338
	31.9491	100.001	31.9631	100.021		31.9664	99.8645	31.9695	99.9313
	32.0127	99.9983	32.0272	100.019		32.0296	99.862	32.0312	99.931
	32.0764	99.9934	32.0901	100.018		32.0907	99.8653	32.0987	99.9285
	32.1431	99.9914	32.1552	100.015		32.1564	99.8672	32.1632	99.9215
	32.208	99.9936	32.2206	100.009		32.2202	99.8642	32.2274	99.9097
	32.2732	99.9998	32.2859	100.009		32.2872	99.8621	32.296	99.9005
	32.3378	100.007	32.3521	100.008		32.3511	99.8624	32.3646	99.8812
	32.4082	100.009	32.4215	100.011		32.4174	99.8587	32.4297	99.8734
	32.4737	100.013	32.4891	100.027		32.4857	99.85	32.4983	99.8772
	32.5428	100.016	32.5552	100.038		32.5508	99.8425	32.5662	99.877
	32.6083	100.02	32.6236	100.039		32.6199	99.836	32.6363	99.8642
	32.6817	100.019	32.6944	100.04		32.6882	99.8302	32.7069	99.8582
	32.7497	100.017	32.7653	100.041		32.7569	99.8223	32.7756	99.8611
	32.821	100.015	32.8337	100.044		32.829	99.8189	32.8472	99.8625
	32.8924	100.01	32.9055	100.045		32.8985	99.8143	32.9188	99.856
	32.9631	100.008	32.9771	100.043		32.9693	99.8107	32.9915	99.8449
	33.0354	100.005	33.051	100.04		33.0416	99.8082	33.0633	99.8288
	33.1048	100.001	33.1223	100.035		33.1104	99.8078	33.1331	99.8176
	33.1792	100.003	33.1957	100.027		33.183	99.8085	33.2064	99.815
	33.254	100.005	33.2697	100.022		33.255	99.8047	33.2802	99.8168
	33.3227	100.007	33.3419	100.021		33.3264	99.7933	33.3516	99.817
	33.3963	100.005	33.4177	100.017		33.3993	99.7802	33.427	99.8222
	33.4708	100.008	33.4935	100.016		33.4725	99.7649	33.4993	99.8294
	33.5473	100.012	33.5685	100.017		33.5499	99.7558	33.5764	99.8275
	33.6199	100.014	33.6449	100.021		33.6221	99.752	33.649	99.8208
	33.6976	100.02	33.7171	100.026		33.6986	99.7506	33.7252	99.8122
	33.7708	100.021	33.7938	100.029		33.7694	99.7462	33.8009	99.8085
	33.8465	100.021	33.8691	100.027		33.847	99.7376	33.8735	99.8117
	33.9183	100.021	33.9456	100.024		33.922	99.7326	33.9522	99.8141
	33.9997	100.023	34.0223	100.028		33.9936	99.7279	34.0292	99.8151
	34.0745	100.023	34.0998	100.033		34.0705	99.7247	34.1048	99.8154
	34.1499	100.026	34.1741	100.029		34.1473	99.7198	34.1799	99.8088
	34.2281	100.027	34.2516	100.022		34.2223	99.7118	34.2587	99.8034
	34.3051	100.025	34.3306	100.023		34.2992	99.7055	34.3358	99.8019
	34.3828	100.023	34.4084	100.025		34.3763	99.6999	34.4125	99.8022
	34.4582	100.022	34.4884	100.021		34.4518	99.6936	34.489	99.7969
	34.5383	100.022	34.5654	100.014		34.5304	99.6878	34.5644	99.7864
	34.6166	100.023	34.6414	100.01		34.6106	99.6813	34.645	99.7837
	34.6975	100.022	34.7209	100.008		34.6863	99.6742	34.7219	99.7769
	34.774	100.016	34.7996	100.003		34.763	99.6693	34.7986	99.7671
	34.8526	100.015	34.8786	99.9998		34.841	99.6633	34.8801	99.7588
	34.9323	100.016	34.9581	99.9974		34.9193	99.6545	34.9561	99.7432
	35.0093	100.018	35.037	99.9939		34.9961	99.6534	35.032	99.7358
	35.089	100.015	35.1182	99.9939		35.0756	99.6547	35.116	99.728
	35.1684	100.01	35.1969	99.9928		35.1527	99.6501	35.1963	99.7243
	35.2507	100.004	35.2766	99.9945		35.2311	99.644	35.2766	99.7259
	35.3285	100.005	35.3564	100.003		35.3101	99.6357	35.3549	99.727
	35.4062	100.011	35.4339	100.011		35.3892	99.625	35.4345	99.7257
	35.4871	100.014	35.5163	100.01		35.4692	99.6154	35.5115	99.7255
	35.5672	100.013	35.5964	100.007		35.5486	99.604	35.5906	99.7319
	35.6451	100.011	35.675	100.004		35.6272	99.5958	35.6696	99.7302
	35.7271	100.008	35.7561	100.01		35.7078	99.5895	35.7482	99.7271
	35.8076	100.006	35.8366	100.012		35.7867	99.587	35.829	99.7233
	35.886	100.006	35.9158	100.013		35.869	99.5847	35.9097	99.7115
	35.9643	100	35.9964	100.019		35.9468	99.5872	35.9895	99.6945
	36.0479	99.9988	36.0766	100.024		36.026	99.5857	36.0706	99.6686
	36.1288	99.9973	36.1585	100.021		36.108	99.5802	36.1503	99.647
	36.209	99.9974	36.238	100.016		36.1863	99.5757	36.2311	99.6297
	36.2884	100.001	36.3191	100.014		36.2651	99.5737	36.3118	99.6245
	36.3673	100.002	36.3993	100.015		36.346	99.5689	36.3923	99.6281
	36.449	100.001	36.4791	100.015		36.4287	99.5638	36.4729	99.6405
	36.5292	100.002	36.5616	100.013		36.5102	99.5545	36.5553	99.6376
	36.6111	99.9974	36.6432	100.012		36.5881	99.5466	36.6383	99.6329
	36.6926	99.9962	36.7226	100.01		36.6691	99.54	36.7199	99.6196
	36.7713	99.9977	36.8021	100.008		36.7512	99.5384	36.7992	99.6058
	36.8534	99.998	36.8841	100.008		36.8308	99.5378	36.8809	99.5858
	36.9349	99.9987	36.9648	100.009		36.9109	99.5405	36.9623	99.5868
	37.0144	99.9969	37.0485	100.013		36.9909	99.5364	37.0444	99.5876
	37.0956	99.9925	37.1286	100.016		37.0732	99.5277	37.1241	99.5783
	37.1795	99.9943	37.2077	100.018		37.1552	99.5169	37.2054	99.5791
	37.2576	99.9978	37.2917	100.026		37.235	99.5013	37.2881	99.588
	37.3378	99.9966	37.371	100.03		37.315	99.4872	37.3703	99.5903
	37.4212	99.9932	37.4547	100.026		37.3963	99.4767	37.4514	99.5871
	37.5024	99.9859	37.5336	100.021		37.4777	99.4699	37.5307	99.5896
	37.5838	99.985	37.6149	100.02		37.5579	99.4627	37.613	99.5832
	37.6635	99.9849	37.6928	100.013		37.6395	99.4583	37.6948	99.5599
	37.745	99.9879	37.7752	100.006		37.7215	99.4603	37.776	99.5477
	37.8271	99.9905	37.8547	100.005		37.8013	99.4607	37.8575	99.5518
	37.9069	99.9888	37.935	100.006		37.8831	99.4592	37.9388	99.5584
	37.9894	99.9843	38.018	100.006		37.9644	99.4581	38.0179	99.5588
	38.0708	99.982	38.0982	100.007		38.0453	99.452	38.1003	99.5524
	38.155	99.981	38.179	100.013		38.1263	99.4437	38.1832	99.5434
	38.235	99.982	38.2592	100.018		38.209	99.4342	38.2661	99.5376
	38.3167	99.9806	38.3405	100.02		38.2908	99.4224	38.3467	99.5429
	38.3978	99.9804	38.4209	100.017		38.3712	99.4139	38.4273	99.5374
	38.4783	99.9841	38.503	100.015		38.4527	99.4063	38.51	99.5196
	38.5595	99.9869	38.5849	100.018		38.5333	99.4012	38.5898	99.5077
	38.6417	99.9895	38.6649	100.021		38.6141	99.3976	38.6716	99.5009
	38.7216	99.9906	38.7445	100.017		38.696	99.3936	38.7535	99.4943
	38.8045	99.9909	38.824	100.019		38.7739	99.3873	38.8346	99.4834
	38.8848	99.9876	38.9058	100.024		38.8588	99.3798	38.9151	99.4808
	38.967	99.9849	38.9848	100.028		38.9363	99.3719	38.9981	99.4833
	39.0478	99.9836	39.0672	100.03		39.0199	99.3671	39.0798	99.4899
	39.1273	99.9866	39.1476	100.024		39.1037	99.3618	39.1616	99.4917
	39.2065	99.9911	39.2269	100.015		39.1853	99.3506	39.2422	99.493
	39.2874	99.9904	39.3099	100.011		39.2663	99.3449	39.323	99.49
	39.3713	99.9885	39.39	100.013		39.3487	99.348	39.4051	99.4841
	39.452	99.9888	39.4699	100.015		39.4284	99.3527	39.4882	99.4814
	39.5346	99.9888	39.5534	100.013		39.5109	99.356	39.568	99.4787
	39.6142	99.9862	39.6312	100.013		39.5923	99.3505	39.6492	99.4676
	39.6957	99.9847	39.7142	100.011		39.6717	99.3437	39.7329	99.4482
	39.7765	99.9852	39.7961	100.006		39.7542	99.3367	39.8116	99.435
	39.8578	99.9869	39.8751	100		39.8347	99.3227	39.8934	99.4302
	39.9413	99.9898	39.9574	99.9973		39.9167	99.31	39.9731	99.4271
	40.0224	99.9879	40.0396	100.003		39.9976	99.3004	40.0554	99.4133
	40.1022	99.989	40.119	100.008		40.0811	99.2986	40.1371	99.4031
	40.1824	99.9951	40.2013	100.009		40.1621	99.299	40.2199	99.3942
	40.2655	99.9947	40.2816	100.008		40.2427	99.2911	40.2986	99.3929
	40.3464	99.9937	40.3607	100.005		40.3233	99.2842	40.379	99.3968
	40.4268	99.991	40.4393	100.011		40.4052	99.2834	40.4619	99.3982
	40.5079	99.9885	40.5217	100.014		40.4868	99.2816	40.541	99.3991
	40.5893	99.9847	40.6018	100.014		40.5697	99.2774	40.6238	99.4097
	40.6703	99.9822	40.6843	100.015		40.6518	99.2688	40.7019	99.4115
	40.7483	99.9846	40.765	100.011		40.7331	99.2619	40.7859	99.4161
	40.8339	99.9884	40.8454	100.009		40.8142	99.2565	40.8633	99.4172
	40.9128	99.9897	40.9272	100.002		40.8954	99.2508	40.9447	99.4184
	40.9963	99.9905	41.0064	99.994		40.9772	99.2398	41.0276	99.4189
	41.0769	99.9873	41.0887	99.9976		41.0562	99.2238	41.1097	99.4207
	41.1579	99.9895	41.1693	100.009		41.1366	99.211	41.1916	99.422
	41.2392	99.9945	41.2488	100.016		41.2197	99.2114	41.2689	99.4139
	41.3212	99.9946	41.3321	100.017		41.3001	99.2125	41.3519	99.406
	41.4017	99.993	41.4111	100.011		41.3809	99.2095	41.4324	99.4039
	41.4819	99.9883	41.492	100.004		41.4634	99.2057	41.5133	99.4042
	41.563	99.9835	41.573	100.003		41.5432	99.2016	41.5943	99.3984
	41.6432	99.976	41.6534	100.008		41.6279	99.2032	41.6762	99.3911
	41.7222	99.9685	41.7333	100.014		41.7079	99.2045	41.7576	99.3901
	41.8045	99.9611	41.814	100.018		41.7899	99.2014	41.8375	99.3895
	41.8859	99.9585	41.8952	100.02		41.8684	99.1979	41.9184	99.3886
	41.9663	99.9611	41.9765	100.02		41.9514	99.191	41.9989	99.3953
	42.0495	99.9678	42.0564	100.014		42.0349	99.1846	42.0803	99.4
	42.1265	99.9708	42.1385	100.01		42.1144	99.1782	42.1603	99.4064
	42.207	99.9712	42.2165	100.012		42.1975	99.1703	42.2442	99.4195
	42.291	99.9707	42.2985	100.013		42.2768	99.1613	42.3208	99.4314
	42.3702	99.9709	42.3791	100.014		42.3592	99.1579	42.4039	99.4393
	42.451	99.9724	42.4597	100.005		42.4407	99.154	42.482	99.4381
	42.5311	99.9755	42.5377	99.9981		42.518	99.1544	42.5627	99.4297
	42.6133	99.9769	42.6193	99.9984		42.5973	99.1536	42.6439	99.4182
	42.6911	99.9756	42.6988	99.9951		42.6769	99.1474	42.7253	99.4053
	42.7758	99.9723	42.7786	99.9915		42.7612	99.1415	42.8045	99.4096
	42.8563	99.9715	42.8589	99.9955		42.8413	99.1359	42.8853	99.4147
	42.9384	99.9736	42.939	99.9977		42.922	99.1323	42.9662	99.4141
	43.0193	99.9733	43.0208	99.9956		43.0026	99.1286	43.0443	99.3916
	43.0982	99.9753	43.1022	99.9953		43.0836	99.1184	43.1263	99.3676
	43.1779	99.9737	43.1825	99.9913		43.164	99.1133	43.2057	99.3607
	43.2572	99.9713	43.2611	99.9846		43.2454	99.1135	43.2853	99.3561
	43.3383	99.9733	43.3411	99.9825		43.3247	99.1122	43.3644	99.3469
	43.4208	99.9746	43.4232	99.9855		43.4053	99.11	43.4456	99.3387
	43.5009	99.975	43.5028	99.9881		43.4853	99.0983	43.5267	99.3289
	43.5821	99.9736	43.5828	99.992		43.5665	99.0876	43.6062	99.3314
	43.6613	99.9717	43.6645	99.9966		43.6492	99.0785	43.6876	99.3397
	43.7415	99.9723	43.746	99.9982		43.7291	99.0713	43.7683	99.3394
	43.8257	99.9724	43.8254	99.9951		43.8086	99.0684	43.8498	99.3395
	43.9051	99.97	43.9059	100.001		43.8903	99.0682	43.9291	99.3416
	43.9848	99.9696	43.9875	100.009		43.9699	99.0709	44.0096	99.3466
	44.0655	99.9652	44.0692	100.01		44.0529	99.0708	44.0884	99.3515
	44.1448	99.9577	44.1486	100.016		44.1328	99.0761	44.1708	99.3543
	44.2252	99.945	44.2284	100.02		44.2133	99.0764	44.2523	99.3535
	44.3062	99.9459	44.3111	100.019		44.2956	99.0718	44.3307	99.3531
	44.3851	99.9522	44.3899	100.015		44.3734	99.0665	44.4112	99.3468
	44.4677	99.9563	44.4706	100.01		44.4526	99.0624	44.4932	99.3404
	44.5502	99.9595	44.5497	100.01		44.5373	99.0588	44.5732	99.34
	44.6281	99.9628	44.6305	100.008		44.6173	99.0584	44.6509	99.3407
	44.7103	99.9663	44.7084	100.003		44.696	99.0558	44.7343	99.3354
	44.7898	99.9643	44.7893	100.002		44.7784	99.0518	44.813	99.3294
	44.87	99.9623	44.8693	99.9999		44.8578	99.0436	44.8937	99.3263
	44.9511	99.9655	44.95	99.9958		44.9398	99.0423	44.9727	99.3233
	45.0323	99.9697	45.03	99.9925		45.0198	99.0387	45.0546	99.315
	45.1104	99.9741	45.1097	99.9923		45.1	99.034	45.1323	99.3081
	45.1931	99.9784	45.1909	99.9935		45.1817	99.0269	45.2133	99.3052
	45.2712	99.9747	45.2704	99.9943		45.2632	99.0161	45.2916	99.3089
	45.3537	99.9676	45.3524	99.9954		45.3406	99.0105	45.3729	99.318
	45.4347	99.969	45.4315	99.9976		45.4221	99.0084	45.4547	99.3283
	45.5138	99.9685	45.5131	99.9987		45.502	99.0093	45.5347	99.329
	45.5933	99.97	45.5928	99.9971		45.5808	99.0055	45.6165	99.3312
	45.676	99.9767	45.6708	99.9925		45.663	99.0054	45.6975	99.3312
	45.7545	99.9805	45.7518	99.9913		45.7443	98.9998	45.7774	99.3235
	45.8353	99.9751	45.8336	99.9946		45.8232	98.9931	45.8554	99.3244
	45.917	99.9689	45.9126	99.9978		45.9063	98.9848	45.9384	99.3265
	45.9959	99.9576	45.995	100		45.9847	98.9757	46.0164	99.3215
	46.0771	99.9501	46.0756	100.001		46.0652	98.9737	46.0968	99.3106
	46.1558	99.9483	46.1556	99.9975		46.1449	98.9775	46.1759	99.301
	46.2351	99.9433	46.2336	100		46.2264	98.981	46.2579	99.3021
	46.3141	99.9413	46.3174	100.004		46.3073	98.9812	46.3396	99.303
	46.3934	99.9403	46.396	100.002		46.3906	98.9745	46.4183	99.3074
	46.4757	99.9417	46.478	100.004		46.4685	98.9653	46.5008	99.3092
	46.5568	99.9449	46.5579	100.008		46.5473	98.9603	46.5804	99.3112
	46.637	99.9442	46.6362	100.012		46.6295	98.9515	46.6602	99.3107
	46.7164	99.9445	46.7183	100.012		46.7096	98.9432	46.7398	99.3093
	46.7966	99.9448	46.7972	100.009		46.7902	98.9401	46.8182	99.308
	46.8771	99.9457	46.8785	100.009		46.8723	98.9392	46.9001	99.3014
	46.9567	99.9486	46.9586	100.006		46.9504	98.9373	46.9798	99.2961
	47.037	99.9517	47.0397	100.003		47.032	98.9343	47.0597	99.2814
	47.1195	99.9544	47.1173	100.002		47.1116	98.9249	47.1387	99.2744
	47.1981	99.9573	47.1975	99.9996		47.1898	98.9131	47.2177	99.2676
	47.2799	99.9562	47.2784	99.9985		47.2725	98.9063	47.3003	99.2564
	47.3601	99.9546	47.3596	99.9982		47.3519	98.9038	47.3806	99.2613
	47.4408	99.9563	47.4391	99.9966		47.4331	98.9081	47.4613	99.2595
	47.5206	99.9567	47.5222	99.9933		47.5134	98.9096	47.5411	99.2516
	47.6019	99.9586	47.6023	99.992		47.5916	98.9059	47.6213	99.2494
	47.6815	99.9589	47.6797	99.9961		47.6731	98.9053	47.6988	99.2451
	47.7606	99.9605	47.7606	99.998		47.7523	98.9054	47.78	99.2428
	47.84	99.9608	47.84	100.001		47.8333	98.9015	47.8614	99.2415
	47.9193	99.9627	47.922	99.9999		47.9132	98.8964	47.9425	99.228
	48	99.9626	48.0024	99.9975		47.9916	98.8915	48.0209	99.213
	48.082	99.9611	48.0822	99.9962		48.0736	98.8892	48.1011	99.2109
	48.1614	99.9598	48.1624	99.9979		48.1541	98.888	48.1819	99.2165
	48.2416	99.9577	48.2442	100.002		48.2366	98.8894	48.261	99.2245
	48.3224	99.959	48.3237	100.003		48.3154	98.8875	48.343	99.2258
	48.4048	99.9546	48.406	100.006		48.3957	98.8888	48.4244	99.219
	48.4825	99.9486	48.4858	100.008		48.4755	98.8869	48.5038	99.2132
	48.5642	99.9372	48.5668	100.013		48.5554	98.8825	48.5836	99.2111
	48.6423	99.929	48.65	100.017		48.6364	98.8771	48.6641	99.2151
	48.724	99.9232	48.7284	100.023		48.7185	98.8724	48.7455	99.227
	48.8037	99.9229	48.8113	100.026		48.7978	98.8684	48.8248	99.2254
	48.8849	99.9268	48.8906	100.028		48.8773	98.8629	48.9059	99.2126
	48.9645	99.9336	48.9705	100.028		48.9573	98.8572	48.9847	99.2134
	49.0473	99.936	49.0522	100.018		49.0384	98.8599	49.0675	99.2195
	49.1282	99.9342	49.1288	100.008		49.1224	98.8661	49.1455	99.2223
	49.2085	99.9376	49.2096	100.001		49.2022	98.8722	49.2283	99.2251
	49.2906	99.9391	49.2887	99.9992		49.2804	98.8731	49.3092	99.2314
	49.3701	99.9428	49.3689	99.9986		49.3618	98.8722	49.3907	99.2266
	49.4506	99.9484	49.4497	99.9941		49.4433	98.8611	49.4716	99.2191
	49.5327	99.9504	49.5293	99.9877		49.5208	98.8484	49.5503	99.2174
	49.6112	99.9537	49.6076	99.982		49.5984	98.8383	49.6297	99.2156
	49.6917	99.9598	49.6875	99.9751		49.6826	98.8332	49.7099	99.2107
	49.7715	99.9619	49.768	99.9734		49.7639	98.8335	49.7893	99.2093
	49.8547	99.962	49.8481	99.9739		49.8456	98.8375	49.873	99.2099
	49.9337	99.9628	49.9282	99.977		49.9237	98.8388	49.955	99.2072
	50.0143	99.9655	50.0085	99.9798		50.0049	98.8409	50.0335	99.2084
	50.0987	99.9663	50.0884	99.9854		50.0864	98.8422	50.1168	99.2094
	50.1793	99.9651	50.1691	99.9873		50.1671	98.839	50.1961	99.2082
	50.2585	99.9657	50.2504	99.9866		50.2457	98.8371	50.2751	99.2056
	50.3399	99.9662	50.3291	99.9881		50.3265	98.8341	50.3579	99.1996
	50.4184	99.963	50.4088	99.9913		50.4069	98.831	50.439	99.2033
	50.4996	99.9592	50.4907	99.9831		50.487	98.8298	50.5192	99.2114
	50.5795	99.9495	50.5715	99.9783		50.5706	98.8314	50.5999	99.2145
	50.6596	99.9468	50.6507	99.9727		50.6483	98.8283	50.6798	99.2136
	50.7393	99.947	50.7303	99.9717		50.7283	98.8251	50.7599	99.2031
	50.8175	99.9464	50.8104	99.9711		50.8085	98.8221	50.841	99.201
	50.8992	99.9454	50.8909	99.97		50.8868	98.823	50.9201	99.1992
	50.9801	99.949	50.9703	99.9705		50.9709	98.8216	51.0008	99.1996
	51.0626	99.9526	51.0513	99.9643		51.048	98.8221	51.0814	99.2045
	51.1397	99.9486	51.1283	99.956		51.1318	98.8156	51.1621	99.2002
	51.2185	99.9422	51.2087	99.9592		51.21	98.8082	51.2425	99.1953
	51.3039	99.9408	51.2889	99.9703		51.2897	98.8041	51.3212	99.1903
	51.3822	99.9398	51.3702	99.9738		51.3702	98.8055	51.403	99.1898
	51.4628	99.9401	51.4523	99.9697		51.4515	98.8084	51.4869	99.1866
	51.5443	99.9349	51.5321	99.9626		51.5352	98.8073	51.5663	99.1872
	51.6226	99.9305	51.6131	99.9602		51.617	98.8072	51.6474	99.1783
	51.7056	99.9263	51.6938	99.9558		51.6951	98.8052	51.725	99.1703
	51.7852	99.9267	51.7723	99.9536		51.774	98.8006	51.8096	99.1656
	51.8672	99.9311	51.8552	99.9537		51.8564	98.7959	51.8889	99.1644
	51.9443	99.9332	51.9349	99.9533		51.9357	98.7915	51.9695	99.1716
	52.0275	99.9385	52.0165	99.956		52.017	98.7844	52.0492	99.1753
	52.1098	99.944	52.0965	99.9643		52.0975	98.7713	52.1307	99.1838
	52.1882	99.9477	52.1758	99.9646		52.1762	98.7575	52.2112	99.1897
	52.2707	99.9496	52.2563	99.9587		52.2565	98.7512	52.2938	99.1899
	52.3543	99.9488	52.3362	99.9528		52.3373	98.7579	52.3726	99.1883
	52.4321	99.9472	52.4173	99.9502		52.4184	98.7647	52.4541	99.185
	52.5142	99.9393	52.5012	99.9569		52.498	98.7677	52.5344	99.1757
	52.594	99.9331	52.581	99.9595		52.5793	98.7657	52.6144	99.1745
	52.675	99.9318	52.6604	99.9569		52.6579	98.7669	52.6947	99.1912
	52.7535	99.9295	52.7424	99.9574		52.739	98.7701	52.7763	99.1972
	52.8342	99.927	52.8231	99.954		52.8212	98.768	52.857	99.1829
	52.916	99.9241	52.9066	99.9511		52.8993	98.76	52.9366	99.1707
	52.9967	99.9195	52.9842	99.9506		52.9814	98.7566	53.0209	99.1684
	53.0771	99.9214	53.0647	99.9508		53.0654	98.7548	53.1005	99.1722
	53.1562	99.923	53.1474	99.9512		53.1441	98.7551	53.1803	99.1721
	53.239	99.9238	53.2278	99.9507		53.2255	98.7528	53.2615	99.1633
	53.3187	99.9255	53.3087	99.9566		53.306	98.7511	53.3401	99.1516
	53.4021	99.9283	53.3873	99.9665		53.3872	98.7476	53.4228	99.1463
	53.4831	99.9312	53.4702	99.9766		53.4703	98.7472	53.5036	99.144
	53.5642	99.9358	53.553	99.9804		53.5487	98.7474	53.5849	99.1439
	53.6468	99.9383	53.6352	99.9832		53.6312	98.7448	53.663	99.1519
	53.7257	99.9409	53.7164	99.9856		53.7116	98.7475	53.7457	99.1559
	53.8091	99.9413	53.7993	99.9831		53.7929	98.7484	53.8276	99.1494
	53.8857	99.9405	53.8794	99.9825		53.8737	98.7473	53.9085	99.1479
	53.9672	99.9418	53.9629	99.9833		53.9551	98.7405	53.9886	99.1512
	54.0493	99.9472	54.0433	99.9838		54.034	98.7353	54.0707	99.1455
	54.1304	99.9483	54.125	99.9816		54.1165	98.7329	54.1533	99.1386
	54.2118	99.9423	54.2071	99.9797		54.1977	98.7275	54.2334	99.128
	54.2922	99.9358	54.2885	99.9755		54.2787	98.7228	54.313	99.1211
	54.3737	99.9338	54.3678	99.9827		54.3592	98.7236	54.3948	99.1235
	54.4531	99.9384	54.4534	99.9889		54.4396	98.718	54.4742	99.1253
	54.536	99.945	54.5318	99.9892		54.5209	98.7058	54.5556	99.1269
	54.6163	99.9506	54.6138	99.9887		54.601	98.709	54.6369	99.1304
	54.6991	99.9452	54.6954	99.987		54.6843	98.7144	54.7186	99.1367
	54.7781	99.9379	54.7745	99.9852		54.765	98.7088	54.799	99.1363
	54.8593	99.9336	54.8578	99.9851		54.8468	98.7046	54.8802	99.1347
	54.9407	99.9346	54.9392	99.9856		54.9258	98.7018	54.9641	99.1418
	55.0214	99.9389	55.0214	99.9872		55.0072	98.698	55.0427	99.1447
	55.1023	99.9387	55.1022	99.9817		55.0856	98.6864	55.1246	99.1454
	55.1824	99.9389	55.1825	99.9784		55.1671	98.6778	55.2057	99.1493
	55.2633	99.9409	55.2634	99.9799		55.2473	98.6725	55.2881	99.1557
	55.3462	99.9412	55.346	99.9803		55.3274	98.6707	55.368	99.1562
	55.4272	99.9406	55.4268	99.9805		55.4087	98.6764	55.4495	99.1593
	55.5094	99.945	55.5074	99.9772		55.4902	98.6805	55.5316	99.1628
	55.5916	99.9509	55.5908	99.9717		55.5706	98.6822	55.6132	99.1633
	55.6713	99.9484	55.674	99.9713		55.6504	98.6835	55.6934	99.1486
	55.7529	99.9483	55.7513	99.9722		55.7327	98.6885	55.7751	99.127
	55.8353	99.9456	55.8341	99.9712		55.8137	98.689	55.8547	99.1064
	55.915	99.9404	55.9148	99.9678		55.8959	98.689	55.9365	99.1016
	55.9959	99.9354	55.9956	99.9641		55.9775	98.6872	56.0168	99.1035
	56.0766	99.9286	56.0749	99.9614		56.062	98.6842	56.1011	99.1026
	56.1563	99.927	56.1563	99.9597		56.143	98.6871	56.1785	99.0996
	56.2388	99.9299	56.2381	99.9587		56.2242	98.6919	56.263	99.096
	56.3214	99.9331	56.3171	99.9571		56.3055	98.6874	56.341	99.0968
	56.4025	99.9331	56.3993	99.9526		56.3862	98.6787	56.4253	99.0985
	56.48	99.9276	56.4781	99.9489		56.4697	98.6724	56.5049	99.0998
	56.5628	99.9212	56.5595	99.9444		56.5496	98.6682	56.5864	99.1041
	56.6432	99.9191	56.64	99.9418		56.6292	98.661	56.6671	99.1058
	56.7261	99.9219	56.7212	99.9445		56.7114	98.6518	56.7506	99.104
	56.8075	99.9235	56.8043	99.9515		56.791	98.6484	56.8303	99.1006
	56.8875	99.9208	56.8869	99.956		56.8716	98.6496	56.9103	99.0942
	56.968	99.9159	56.967	99.9608		56.9531	98.6507	56.9903	99.0799
	57.0481	99.9171	57.0491	99.9634		57.0361	98.6533	57.0711	99.0729
	57.1308	99.9244	57.1299	99.9638		57.1166	98.6544	57.1532	99.078
	57.2147	99.9311	57.212	99.9644		57.1996	98.652	57.236	99.0833
	57.2944	99.9351	57.293	99.9627		57.2774	98.6495	57.3174	99.0871
	57.3753	99.9319	57.3754	99.9613		57.3612	98.649	57.4005	99.0949
	57.4558	99.927	57.4557	99.9624		57.4408	98.6487	57.4822	99.1034
	57.5361	99.924	57.5382	99.9613		57.523	98.6483	57.5643	99.1098
	57.6171	99.9259	57.6149	99.9554		57.6031	98.6506	57.6458	99.1158
	57.6994	99.9285	57.701	99.9507		57.6865	98.647	57.7259	99.1239
	57.782	99.9303	57.7821	99.955		57.7681	98.6402	57.8093	99.1272
	57.8598	99.9281	57.8623	99.9653		57.8491	98.6372	57.8899	99.1252
	57.9445	99.9226	57.9447	99.9723		57.9301	98.6333	57.9743	99.1203
	58.0248	99.9215	58.0277	99.9715		58.013	98.6285	58.0537	99.1192
	58.1099	99.9257	58.1084	99.9624		58.0928	98.6243	58.1377	99.1175
	58.1895	99.9254	58.1892	99.9537		58.1716	98.6185	58.2177	99.1218
	58.2694	99.9193	58.2697	99.9476		58.2543	98.614	58.3007	99.1206
	58.3534	99.9175	58.3509	99.9458		58.338	98.6113	58.3799	99.111
	58.433	99.9205	58.4319	99.9469		58.4183	98.6106	58.4619	99.102
	58.5153	99.9284	58.514	99.9515		58.4984	98.6095	58.5433	99.0977
	58.6004	99.9376	58.5963	99.9513		58.5819	98.6099	58.625	99.0983
	58.6815	99.945	58.6775	99.9444		58.6627	98.6135	58.7064	99.0905
	58.7646	99.9484	58.7576	99.9387		58.7463	98.6135	58.7894	99.0826
	58.8444	99.9463	58.8375	99.9347		58.8273	98.6084	58.8693	99.0758
	58.9268	99.9367	58.9188	99.9349		58.9084	98.6068	58.9494	99.067
	59.011	99.9332	59.0007	99.9386		58.9887	98.6069	59.0311	99.0592
	59.0919	99.9318	59.0826	99.9395		59.0709	98.6115	59.1135	99.0496
	59.1728	99.9303	59.1638	99.941		59.1551	98.6167	59.1947	99.0511
	59.2553	99.9301	59.245	99.9395		59.2368	98.617	59.2749	99.0574
	59.3353	99.9295	59.3275	99.9402		59.3197	98.615	59.3566	99.0602
	59.4181	99.9307	59.4098	99.945		59.3988	98.6067	59.4382	99.0603
	59.5025	99.9265	59.4916	99.9434		59.4814	98.6016	59.5187	99.054
	59.5816	99.9185	59.5726	99.9384		59.5661	98.6018	59.5998	99.0525
	59.6614	99.91	59.6541	99.9361		59.6455	98.6056	59.6834	99.0534
	59.7443	99.9062	59.7379	99.9391		59.7285	98.603	59.7641	99.0502
	59.8234	99.9082	59.8198	99.9436		59.8106	98.5932	59.8469	99.0554
	59.908	99.9143	59.9049	99.9456		59.8912	98.5844	59.9322	99.0513
	59.9876	99.9131	59.9847	99.9504		59.9738	98.5778	60.0108	99.0497
	60.068	99.912	60.0695	99.953		60.0539	98.5706	60.0914	99.0515
	60.1512	99.9177	60.1481	99.9514		60.1362	98.5677	60.176	99.0515
	60.2343	99.9224	60.2325	99.9507		60.2168	98.5669	60.2561	99.0544
	60.316	99.9288	60.3146	99.9497		60.2959	98.5619	60.3372	99.0541
	60.4002	99.9324	60.3979	99.947		60.3785	98.5595	60.4203	99.0528
	60.4823	99.931	60.4757	99.9416		60.4603	98.5671	60.5012	99.0512
	60.562	99.9287	60.5587	99.9376		60.5436	98.5766	60.5816	99.0474
	60.6453	99.926	60.6417	99.9423		60.6258	98.5785	60.6625	99.0406
	60.7273	99.9267	60.722	99.9498		60.7101	98.5794	60.7443	99.021
	60.8093	99.9281	60.8076	99.96		60.7909	98.579	60.8293	99.0091
	60.8917	99.9271	60.8922	99.969		60.8713	98.584	60.9084	99.0082
	60.9725	99.9248	60.974	99.9762		60.955	98.5872	60.9905	99.018
	61.0545	99.9198	61.057	99.9764		61.0362	98.5814	61.0717	99.0256
	61.1363	99.9194	61.1387	99.9752		61.1199	98.5687	61.154	99.0328
	61.216	99.9205	61.2215	99.9767		61.1993	98.5608	61.2382	99.0373
	61.2973	99.9244	61.302	99.9817		61.2817	98.5564	61.3205	99.0417
	61.3818	99.9264	61.3867	99.9874		61.3625	98.5505	61.4014	99.0421
	61.465	99.9285	61.4717	99.9873		61.4438	98.5423	61.4832	99.0424
	61.5457	99.9296	61.5525	99.9835		61.5255	98.5386	61.565	99.0381
	61.6268	99.9284	61.6369	99.9807		61.6081	98.5385	61.6463	99.0393
	61.7069	99.9263	61.7188	99.9817		61.6895	98.5417	61.7284	99.0469
	61.7934	99.9246	61.803	99.9834		61.7708	98.5433	61.8126	99.0544
	61.8735	99.9257	61.8851	99.9787		61.8542	98.5421	61.8976	99.0597
	61.9582	99.9234	61.9662	99.9651		61.9359	98.5419	61.9793	99.0669
	62.0389	99.9227	62.0466	99.9535		62.0187	98.5472	62.06	99.064
	62.1202	99.9212	62.1267	99.9498		62.1022	98.55	62.1431	99.0623
	62.2015	99.9173	62.2099	99.9536		62.1836	98.5527	62.2259	99.0595
	62.2827	99.9144	62.292	99.9551		62.2661	98.5528	62.3078	99.0658
	62.3669	99.9158	62.375	99.9515		62.3501	98.5493	62.3917	99.0701
	62.4496	99.9179	62.4542	99.9507		62.4313	98.5445	62.4731	99.0714
	62.5319	99.9143	62.537	99.9553		62.5127	98.5431	62.5559	99.0779
	62.6116	99.9132	62.6206	99.9594		62.5936	98.5446	62.6406	99.0738
	62.6932	99.9144	62.7041	99.9579		62.6783	98.5486	62.7221	99.0644
	62.776	99.9148	62.7847	99.9547		62.7609	98.5444	62.8016	99.0548
	62.859	99.9154	62.8644	99.9567		62.8438	98.5402	62.8878	99.0448
	62.9408	99.9161	62.949	99.9646		62.9249	98.5331	62.9675	99.0367
	63.0237	99.9195	63.0323	99.9715		63.0068	98.532	63.0499	99.0333
	63.1054	99.9169	63.1148	99.9702		63.0865	98.5339	63.1319	99.0268
	63.1845	99.9137	63.1961	99.9645		63.1707	98.5324	63.212	99.0184
	63.2694	99.9118	63.2802	99.9615		63.2527	98.5302	63.2961	99.021
	63.351	99.9122	63.36	99.9586		63.336	98.5232	63.3784	99.0201
	63.4324	99.9146	63.4412	99.9524		63.4165	98.5121	63.458	99.0117
	63.5148	99.9205	63.5243	99.9491		63.4968	98.5062	63.5402	99.0041
	63.5976	99.9232	63.6071	99.9485		63.581	98.5058	63.6245	98.9962
	63.6799	99.9205	63.6851	99.9446		63.6617	98.5047	63.7066	98.9825
	63.7629	99.919	63.7653	99.9436		63.745	98.5047	63.7872	98.9615
	63.8447	99.9198	63.8484	99.939		63.8271	98.5037	63.8655	98.9483
	63.9284	99.9196	63.9301	99.9376		63.9091	98.5067	63.9455	98.9438
	64.0095	99.9165	64.0099	99.9359		63.9924	98.5079	64.0295	98.9545
	64.0914	99.915	64.0916	99.9347		64.0728	98.5045	64.1115	98.9836
	64.1738	99.9112	64.1732	99.9303		64.1584	98.5021	64.1956	98.9978
	64.2552	99.9139	64.255	99.9237		64.2385	98.4999	64.2788	99.0031
	64.3367	99.9162	64.3365	99.9206		64.3208	98.498	64.3609	99.0007
	64.4184	99.9156	64.4163	99.9169		64.4028	98.4956	64.4412	98.9899
	64.5019	99.9157	64.4998	99.9158		64.4847	98.4959	64.5263	98.9855
	64.5823	99.9093	64.5813	99.9191		64.569	98.4974	64.6057	98.989
	64.6647	99.9024	64.663	99.9243		64.6491	98.4982	64.6906	98.999
	64.75	99.8997	64.7455	99.9264		64.7316	98.4968	64.7738	99.0024
	64.8297	99.9	64.8297	99.9314		64.8135	98.4978	64.8545	98.9976
	64.9105	99.8977	64.9119	99.9352		64.8966	98.4992	64.9385	99.002
	64.9944	99.8975	64.9947	99.9367		64.9795	98.496	65.0207	99.0207
	65.0758	99.8981	65.0782	99.9351		65.0631	98.497	65.1048	99.0283
	65.1593	99.8968	65.1599	99.9294		65.1454	98.5023	65.1889	99.0326
	65.2437	99.8971	65.2396	99.9275		65.2257	98.5045	65.2692	99.0331
	65.3253	99.9007	65.3222	99.9273		65.3063	98.5027	65.3547	99.0243
	65.4079	99.9047	65.404	99.9238		65.3905	98.4967	65.4366	99.0149
	65.4906	99.909	65.4848	99.9212		65.4729	98.4903	65.5184	99.006
	65.5749	99.916	65.5666	99.9257		65.5582	98.4846	65.599	99.0012
	65.6553	99.918	65.6505	99.9295		65.6369	98.4791	65.6842	99.0057
	65.7391	99.9161	65.7345	99.9324		65.7203	98.4781	65.7661	99.0125
	65.8217	99.9163	65.8182	99.937		65.8025	98.476	65.8486	99.0059
	65.9037	99.9166	65.9003	99.943		65.8859	98.4736	65.931	99.0037
	65.9867	99.914	65.9881	99.9518		65.9655	98.4749	66.0129	99.0048
	66.0699	99.912	66.0697	99.9537		66.0502	98.4775	66.0937	99.0007
	66.1506	99.9134	66.1507	99.948		66.1321	98.4792	66.1773	98.9909
	66.2355	99.9115	66.2344	99.9413		66.2164	98.4808	66.259	98.9817
	66.3165	99.9123	66.3166	99.9429		66.2968	98.4824	66.3413	98.9671
	66.3988	99.9145	66.4005	99.9452		66.3798	98.4855	66.4236	98.9579
	66.4797	99.9139	66.4818	99.9395		66.4639	98.4866	66.5047	98.9519
	66.5635	99.9135	66.5634	99.9318		66.546	98.4822	66.5883	98.9517
	66.6469	99.9133	66.6463	99.9259		66.6284	98.475	66.6688	98.9515
	66.7283	99.9088	66.7281	99.924		66.7122	98.4692	66.7519	98.9598
	66.8143	99.9083	66.8099	99.924		66.7935	98.4673	66.8333	98.973
	66.8964	99.9087	66.89	99.9287		66.8751	98.4673	66.9149	98.979
	66.9774	99.9099	66.9745	99.9349		66.9589	98.4686	66.9992	98.9782
	67.0573	99.9121	67.0542	99.9369		67.0437	98.4688	67.0809	98.9808
	67.1432	99.9121	67.1397	99.9348		67.1242	98.4653	67.1635	98.9862
	67.2257	99.9123	67.2229	99.9337		67.2063	98.4596	67.2479	98.9827
	67.3088	99.9115	67.3028	99.9324		67.2874	98.4569	67.3303	98.9784
	67.3895	99.9153	67.3874	99.9342		67.3704	98.4565	67.4137	98.9752
	67.4726	99.9223	67.4705	99.9362		67.4548	98.4569	67.4942	98.9702
	67.5563	99.922	67.5552	99.9445		67.5351	98.4569	67.5782	98.9603
	67.6376	99.9143	67.6378	99.9492		67.6192	98.4534	67.6586	98.9512
	67.7198	99.9101	67.7206	99.9448		67.6995	98.4497	67.7439	98.9505
	67.804	99.9073	67.8048	99.9406		67.7816	98.447	67.8243	98.9589
	67.8837	99.904	67.8876	99.9369		67.8655	98.4448	67.9082	98.9605
	67.9661	99.9016	67.9685	99.9288		67.9485	98.4439	67.9919	98.9578
	68.0502	99.8965	68.0502	99.927		68.0312	98.4421	68.0746	98.9433
	68.1328	99.8962	68.1331	99.925		68.1109	98.4441	68.1543	98.9387
	68.2146	99.8981	68.2157	99.9192		68.1958	98.447	68.238	98.9491
	68.2934	99.9001	68.296	99.9136		68.2763	98.447	68.3215	98.9538
	68.3784	99.9014	68.3782	99.9142		68.3623	98.4461	68.4024	98.9522
	68.4595	99.9048	68.4617	99.9166		68.4437	98.4452	68.4865	98.956
	68.5407	99.9078	68.5449	99.9245		68.5276	98.4459	68.5713	98.9635
	68.628	99.9079	68.6298	99.9274		68.613	98.4441	68.6526	98.9698
	68.7075	99.9062	68.7105	99.9304		68.6926	98.4363	68.7368	98.9744
	68.7903	99.9046	68.7949	99.9326		68.7743	98.4292	68.8196	98.9781
	68.8721	99.9062	68.8774	99.9334		68.8566	98.4232	68.9034	98.9781
	68.9546	99.9131	68.9611	99.9351		68.9409	98.4183	68.9863	98.9775
	69.0381	99.9166	69.0444	99.9367		69.0229	98.4139	69.0688	98.9829
	69.1224	99.9179	69.128	99.9377		69.1066	98.413	69.1523	98.989
	69.2036	99.9156	69.2115	99.9391		69.1897	98.4154	69.2345	98.9961
	69.2874	99.9133	69.2923	99.9407		69.2712	98.4186	69.3191	99.002
	69.3708	99.9136	69.3791	99.9437		69.3551	98.4203	69.402	99.0058
	69.4521	99.9152	69.4627	99.9457		69.4356	98.4205	69.4842	99.0039
	69.534	99.9155	69.5464	99.9452		69.5188	98.4214	69.5664	98.9967
	69.6198	99.9176	69.6274	99.9371		69.6009	98.4214	69.6504	98.9886
	69.7024	99.916	69.7097	99.9281		69.682	98.421	69.7349	98.9812
	69.7861	99.9124	69.7889	99.9232		69.7676	98.4197	69.8162	98.9819
	69.8682	99.908	69.8719	99.9281		69.8497	98.4183	69.8988	98.9798
	69.9523	99.902	69.9573	99.9369		69.9325	98.4143	69.9818	98.9707
	70.0342	99.8978	70.0405	99.9414		70.0153	98.412	70.0633	98.9594
	70.1148	99.8993	70.1242	99.9451		70.0972	98.4149	70.1482	98.954
	70.1987	99.9007	70.2072	99.95		70.1802	98.4132	70.2305	98.946
	70.2827	99.9023	70.2918	99.9487		70.2632	98.4059	70.312	98.9395
	70.3674	99.9062	70.3745	99.9453		70.3456	98.4002	70.3937	98.9376
	70.4493	99.9067	70.4586	99.9458		70.4269	98.3991	70.4786	98.9403
	70.5306	99.9045	70.5413	99.9471		70.5089	98.3967	70.5638	98.9499
	70.6121	99.9021	70.6237	99.9427		70.5935	98.393	70.6443	98.9485
	70.6973	99.9052	70.7055	99.9445		70.6747	98.3917	70.7263	98.9387
	70.7796	99.9062	70.7896	99.9503		70.7591	98.3918	70.8073	98.9331
	70.8636	99.905	70.8754	99.9525		70.8413	98.3921	70.8891	98.9384
	70.946	99.9062	70.9568	99.9493		70.9217	98.3945	70.9745	98.9435
	71.028	99.9056	71.0381	99.9418		71.0055	98.3975	71.0561	98.9432
	71.1095	99.9047	71.1209	99.9326		71.0894	98.3918	71.1419	98.9407
	71.1945	99.9025	71.203	99.9317		71.1709	98.3822	71.2233	98.9425
	71.2763	99.899	71.2874	99.9311		71.2537	98.3779	71.3071	98.9427
	71.3568	99.8971	71.3673	99.927		71.3373	98.3767	71.3878	98.9402
	71.4389	99.8972	71.449	99.9232		71.4211	98.3782	71.4726	98.9318
	71.5212	99.8923	71.5316	99.9206		71.5043	98.3755	71.5531	98.9316
	71.6033	99.8886	71.6144	99.9217		71.5858	98.3765	71.6345	98.9361
	71.6895	99.887	71.6964	99.9263		71.6665	98.3796	71.7202	98.9421
	71.7691	99.8862	71.7794	99.9275		71.7525	98.381	71.8033	98.9392
	71.8543	99.8863	71.8637	99.9243		71.8364	98.3836	71.8832	98.9257
	71.9331	99.8889	71.9446	99.9224		71.9173	98.3852	71.9671	98.9285
	72.0169	99.8944	72.0275	99.9216		72.0007	98.3841	72.0503	98.9456
	72.0982	99.8978	72.1099	99.9199		72.0828	98.3854	72.1339	98.9446
	72.1814	99.8962	72.1948	99.9167		72.1668	98.3855	72.2184	98.9287
	72.2631	99.8954	72.2759	99.9155		72.2495	98.3799	72.2977	98.9214
	72.345	99.8973	72.3593	99.917		72.3304	98.3731	72.379	98.9215
	72.4297	99.8965	72.4416	99.9136		72.4167	98.3688	72.465	98.9236
	72.5117	99.8915	72.5226	99.9105		72.4979	98.3657	72.5476	98.9197
	72.5939	99.8828	72.6048	99.9089		72.5823	98.3658	72.6295	98.919
	72.6782	99.8825	72.6883	99.9094		72.6628	98.3611	72.7116	98.9186
	72.7608	99.8929	72.7692	99.9159		72.7457	98.358	72.7932	98.9216
	72.845	99.9021	72.8576	99.9246		72.8284	98.3595	72.8778	98.9317
	72.9288	99.8988	72.9377	99.9258		72.913	98.3609	72.9581	98.9331
	73.0106	99.8982	73.0219	99.9228		72.9937	98.3601	73.0426	98.9317
	73.0953	99.8966	73.1041	99.9202		73.0748	98.3537	73.1261	98.932
	73.1785	99.8979	73.1861	99.9173		73.1576	98.3433	73.2071	98.9269
	73.2614	99.9056	73.2694	99.9152		73.2407	98.3341	73.2905	98.9273
	73.3447	99.9026	73.3534	99.9161		73.3232	98.3326	73.3768	98.9374
	73.4254	99.8961	73.4355	99.9211		73.4039	98.3357	73.4572	98.9385
	73.5128	99.899	73.5181	99.9254		73.4885	98.3415	73.5417	98.936
	73.5945	99.8966	73.603	99.9297		73.5723	98.3481	73.6241	98.9258
	73.675	99.8906	73.686	99.9308		73.6553	98.3539	73.7053	98.9184
	73.7588	99.8866	73.7709	99.9334		73.7388	98.3586	73.7906	98.918
	73.8406	99.8825	73.8544	99.9393		73.8202	98.3585	73.8724	98.922
	73.9221	99.8772	73.938	99.9428		73.9044	98.3597	73.9559	98.9239
	74.0046	99.8798	74.02	99.9413		73.9888	98.3609	74.0404	98.9245
	74.0896	99.8854	74.1049	99.9374		74.0709	98.3592	74.121	98.9242
	74.1723	99.8912	74.1874	99.9346		74.1567	98.3557	74.2044	98.9108
	74.2559	99.8944	74.2698	99.9328		74.2393	98.3567	74.2854	98.8942
	74.337	99.8928	74.3534	99.9265		74.3231	98.3526	74.3681	98.9012
	74.4224	99.8954	74.4366	99.9231		74.4053	98.3468	74.4518	98.9173
	74.506	99.8989	74.5198	99.923		74.4903	98.3467	74.5349	98.9151
	74.59	99.8999	74.6016	99.9222		74.571	98.3489	74.6171	98.906
	74.6739	99.8986	74.6835	99.9238		74.6552	98.3453	74.6993	98.9077
	74.7565	99.8979	74.7686	99.9229		74.7383	98.3432	74.7839	98.9115
	74.8395	99.8999	74.8518	99.9264		74.8231	98.3407	74.8701	98.8983
	74.9238	99.9013	74.9355	99.9279		74.9065	98.3397	74.949	98.8871
	75.0102	99.9052	75.0195	99.9227		74.9898	98.3437	75.0321	98.8755
	75.0932	99.9071	75.1001	99.9181		75.0724	98.3534	75.1136	98.8735
	75.1762	99.9089	75.1831	99.9199		75.1568	98.3539	75.1946	98.8769
	75.2614	99.9106	75.2666	99.9199		75.2398	98.3519	75.2786	98.8809
	75.3442	99.9085	75.3498	99.9248		75.3234	98.3498	75.3623	98.8763
	75.4266	99.9056	75.4319	99.9288		75.4083	98.3464	75.4434	98.8674
	75.5103	99.907	75.5172	99.9335		75.4885	98.3384	75.5253	98.8678
	75.5954	99.9068	75.6007	99.9382		75.5734	98.3349	75.6102	98.8732
	75.6772	99.9045	75.6841	99.9374		75.6535	98.3302	75.6913	98.8823
	75.7611	99.9012	75.7677	99.9333		75.7374	98.3253	75.7759	98.8869
	75.8426	99.8982	75.8521	99.9334		75.8173	98.322	75.8608	98.9061
	75.9237	99.8995	75.9347	99.9361		75.9018	98.3219	75.9442	98.9229
	76.0079	99.9015	76.0196	99.9371		75.9851	98.3255	76.0276	98.9297
	76.0914	99.9027	76.0992	99.9333		76.0686	98.3265	76.112	98.9303
	76.1742	99.8999	76.1837	99.9329		76.1528	98.3315	76.1959	98.9232
	76.2576	99.8982	76.2671	99.9305		76.2336	98.3321	76.2796	98.9195
	76.3405	99.8985	76.3496	99.9267		76.3187	98.3285	76.3639	98.9202
	76.4238	99.9006	76.4341	99.9226		76.4022	98.325	76.4467	98.9112
	76.5056	99.9011	76.514	99.924		76.4831	98.3235	76.5305	98.9044
	76.5886	99.895	76.5978	99.9275		76.568	98.3259	76.6115	98.9
	76.672	99.893	76.6806	99.9245		76.6515	98.3248	76.6962	98.8951
	76.7526	99.8928	76.7613	99.9207		76.7347	98.3245	76.7772	98.8923
	76.8362	99.8909	76.845	99.9218		76.8154	98.3232	76.8613	98.8896
	76.9166	99.8885	76.9287	99.9234		76.8973	98.3151	76.9453	98.8897
	77.0013	99.8885	77.0123	99.9189		76.9827	98.3091	77.0282	98.8864
	77.0853	99.892	77.0933	99.91		77.0663	98.3098	77.1129	98.8763
	77.1692	99.8936	77.1742	99.9075		77.1494	98.308	77.1941	98.8771
	77.2538	99.8973	77.2579	99.9148		77.2331	98.309	77.2764	98.8743
	77.3345	99.9005	77.3413	99.9157		77.3156	98.3055	77.3573	98.8692
	77.419	99.9016	77.4251	99.9123		77.3957	98.2999	77.4457	98.8808
	77.5029	99.8943	77.5079	99.9054		77.4798	98.3001	77.5264	98.8845
	77.585	99.8877	77.588	99.9052		77.564	98.3031	77.6114	98.8847
	77.6674	99.8892	77.6712	99.9038		77.6475	98.302	77.6939	98.8824
	77.7511	99.8874	77.7538	99.9009		77.7286	98.3043	77.7744	98.8853
	77.8339	99.8863	77.8378	99.8993		77.8104	98.3058	77.8585	98.8971
	77.9188	99.8891	77.9191	99.8975		77.8962	98.3056	77.945	98.9087
	77.9989	99.8944	78.0006	99.8976		77.9782	98.3019	78.028	98.9157
	78.0849	99.9019	78.0858	99.9008		78.0627	98.299	78.1114	98.9186
	78.1668	99.9083	78.1691	99.9062		78.1459	98.2972	78.1933	98.9217
	78.2498	99.9055	78.2507	99.9099		78.2284	98.2982	78.2767	98.9191
	78.3323	99.9017	78.3353	99.915		78.3121	98.2981	78.3599	98.9054
	78.4166	99.8963	78.4191	99.9208		78.3944	98.2993	78.4434	98.8979
	78.5009	99.8907	78.5041	99.9292		78.4769	98.2936	78.5277	98.8985
	78.5829	99.887	78.5856	99.9262		78.5579	98.2843	78.6094	98.8996
	78.6673	99.8843	78.6686	99.9206		78.6432	98.2855	78.6915	98.8987
	78.7477	99.882	78.7523	99.9152		78.7269	98.2873	78.7766	98.8972
	78.83	99.8796	78.8325	99.9144		78.8076	98.2882	78.8601	98.8842
	78.9125	99.8838	78.9193	99.914		78.89	98.2888	78.9431	98.8709
	78.9984	99.8872	79.0012	99.9123		78.9726	98.2827	79.0247	98.8654
	79.0793	99.8892	79.0845	99.9159		79.0558	98.2811	79.1076	98.8703
	79.1633	99.891	79.17	99.922		79.1411	98.2831	79.1902	98.8761
	79.2471	99.8929	79.253	99.9232		79.224	98.2832	79.2735	98.8819
	79.3294	99.8923	79.337	99.9167		79.3087	98.2836	79.3569	98.8855
	79.4119	99.8894	79.4195	99.9103		79.3898	98.2835	79.4398	98.8838
	79.4941	99.8847	79.5029	99.9146		79.4732	98.2819	79.5223	98.8777
	79.5759	99.8834	79.5869	99.9138		79.5577	98.2818	79.605	98.8762
	79.6611	99.8924	79.6684	99.9101		79.6403	98.282	79.6884	98.8819
	79.7462	99.9039	79.7514	99.9084		79.7222	98.2763	79.7716	98.887
	79.8306	99.9055	79.8352	99.9104		79.8053	98.2729	79.8555	98.8852
	79.9131	99.9037	79.9177	99.9071		79.8856	98.2688	79.938	98.891
	79.9955	99.8927	79.9994	99.897		79.9691	98.265	80.0228	98.8946
	80.0772	99.8777	80.0801	99.8875		80.0533	98.2633	80.105	98.8919
	80.159	99.8717	80.1632	99.8854		80.1339	98.2598	80.1881	98.8874
	80.2414	99.8772	80.2454	99.8876		80.2205	98.2615	80.2706	98.8836
	80.3255	99.8859	80.3283	99.8913		80.3048	98.263	80.3559	98.872
	80.409	99.8863	80.4106	99.8945		80.3861	98.2605	80.4361	98.8647
	80.4936	99.8842	80.495	99.8986		80.4698	98.2614	80.5191	98.8538
	80.5764	99.8881	80.5783	99.9001		80.5509	98.2655	80.6012	98.8508
	80.6603	99.8929	80.6624	99.8979		80.6375	98.2703	80.6851	98.8559
	80.7419	99.8953	80.7434	99.8985		80.7191	98.2724	80.767	98.8568
	80.8267	99.8995	80.828	99.9039		80.8015	98.2708	80.8507	98.8501
	80.9091	99.8995	80.9116	99.9079		80.8841	98.267	80.9335	98.8506
	80.9915	99.9009	80.9947	99.9123		80.9675	98.2665	81.0171	98.8526
	81.075	99.9026	81.0796	99.9132		81.0519	98.2644	81.1007	98.8613
	81.1619	99.9062	81.163	99.9113		81.135	98.2594	81.184	98.8668
	81.2423	99.9067	81.2459	99.9077		81.2176	98.253	81.2678	98.8702
	81.3264	99.9009	81.329	99.9054		81.2968	98.2486	81.3514	98.8805
	81.4087	99.8913	81.4116	99.9033		81.3797	98.2488	81.4335	98.8848
	81.4926	99.8912	81.4954	99.9001		81.4639	98.2482	81.5174	98.8778
	81.575	99.8948	81.579	99.8932		81.5476	98.2453	81.6004	98.8661
	81.6603	99.8954	81.6601	99.8881		81.6284	98.2426	81.6813	98.8637
	81.7439	99.899	81.7458	99.8911		81.7131	98.2434	81.7659	98.8641
	81.8275	99.899	81.8274	99.8911		81.7959	98.242	81.8473	98.8647
	81.9099	99.8965	81.912	99.8911		81.878	98.2412	81.93	98.8634
	81.9939	99.8989	81.9938	99.8896		81.9629	98.2355	82.0131	98.8661
	82.0765	99.8954	82.0744	99.8871		82.0431	98.2296	82.097	98.8641
	82.1599	99.8932	82.1576	99.8867		82.1275	98.2259	82.1802	98.8641
	82.2415	99.8866	82.2417	99.8869		82.2093	98.2292	82.2642	98.8605
	82.3223	99.8796	82.3248	99.8894		82.2957	98.2323	82.3477	98.8602
	82.4055	99.8814	82.4073	99.8944		82.3773	98.236	82.4301	98.8561
	82.4875	99.8861	82.4925	99.8989		82.4616	98.2385	82.5125	98.8567
	82.5733	99.8925	82.5764	99.8981		82.544	98.2395	82.5984	98.8575
	82.6559	99.9004	82.6602	99.8961		82.6292	98.2387	82.6802	98.8556
	82.739	99.9059	82.7423	99.8967		82.7106	98.2345	82.7636	98.8574
	82.8234	99.9036	82.8274	99.9006		82.7923	98.2251	82.8454	98.8573
	82.9066	99.8988	82.9117	99.9041		82.8752	98.221	82.9286	98.8556
	82.9911	99.8943	82.9931	99.9035		82.9591	98.2214	83.0128	98.8544
	83.0744	99.8917	83.078	99.9031		83.0428	98.2242	83.0966	98.8538
	83.1582	99.8938	83.1617	99.9069		83.1253	98.2255	83.1801	98.8535
	83.2386	99.8902	83.2414	99.9079		83.2095	98.2273	83.2621	98.8516
	83.3211	99.8842	83.3257	99.9039		83.2957	98.2316	83.345	98.8483
	83.4049	99.8808	83.4115	99.9028		83.3778	98.2384	83.4295	98.8444
	83.4888	99.8833	83.4952	99.9011		83.4605	98.2427	83.5114	98.8483
	83.5738	99.8862	83.5772	99.9006		83.5446	98.2448	83.5951	98.8432
	83.654	99.8889	83.6616	99.9027		83.6291	98.2435	83.6762	98.834
	83.7389	99.8894	83.7454	99.903		83.7126	98.2383	83.7594	98.8258
	83.8183	99.8854	83.8295	99.9055		83.7961	98.2288	83.8421	98.8253
	83.9026	99.8838	83.9144	99.9086		83.8764	98.2187	83.9253	98.8297
	83.9846	99.8842	83.9978	99.9093		83.9584	98.2116	84.0095	98.8383
	84.0689	99.8832	84.0817	99.9105		84.0417	98.2104	84.0923	98.8348
	84.1507	99.884	84.1646	99.9092		84.1253	98.211	84.1748	98.8331
	84.2336	99.8854	84.2493	99.9083		84.2092	98.2118	84.2579	98.8381
	84.3171	99.887	84.3319	99.9094		84.2919	98.2143	84.3417	98.8392
	84.4022	99.8887	84.4182	99.9063		84.376	98.2155	84.4229	98.8354
	84.4852	99.8879	84.4983	99.9013		84.4601	98.217	84.5064	98.8336
	84.569	99.8857	84.5828	99.8961		84.544	98.2195	84.5911	98.8325
	84.65	99.8824	84.6646	99.8944		84.6272	98.2193	84.6737	98.8362
	84.734	99.882	84.7484	99.8917		84.7086	98.2155	84.7574	98.838
	84.8155	99.8842	84.8299	99.8893		84.7906	98.2123	84.841	98.8399
	84.8995	99.8862	84.9129	99.8875		84.8779	98.2087	84.924	98.8415
	84.9855	99.8919	84.9945	99.8891		84.9581	98.207	85.008	98.847
	85.0674	99.896	85.0753	99.8879		85.042	98.2095	85.0942	98.8533
	85.1523	99.8938	85.1624	99.8846		85.1274	98.2126	85.1759	98.8438
	85.2324	99.8886	85.2444	99.8787		85.2126	98.2168	85.2591	98.8346
	85.3138	99.8856	85.3271	99.8784		85.2954	98.2218	85.3409	98.8183
	85.3996	99.8843	85.4105	99.8818		85.3793	98.2216	85.4236	98.8066
	85.481	99.8814	85.4928	99.8828		85.4642	98.2198	85.507	98.808
	85.5636	99.8814	85.5767	99.8811		85.547	98.219	85.5902	98.824
	85.6485	99.8827	85.659	99.8803		85.6311	98.221	85.6754	98.8329
	85.7308	99.8853	85.7417	99.8843		85.7143	98.218	85.7574	98.8311
	85.8149	99.8858	85.8252	99.8846		85.7977	98.2135	85.8403	98.8313
	85.8963	99.8876	85.908	99.8759		85.8805	98.213	85.9229	98.8292
	85.9818	99.8915	85.9904	99.872		85.964	98.2129	86.0089	98.8287
	86.0657	99.8924	86.0728	99.871		86.0474	98.2045	86.0917	98.8287
	86.1475	99.8876	86.1566	99.8763		86.13	98.1911	86.1747	98.8228
	86.2325	99.8839	86.2421	99.8793		86.2125	98.1895	86.2585	98.8256
	86.3147	99.8866	86.3251	99.8842		86.2937	98.195	86.3418	98.832
	86.3991	99.8862	86.4088	99.8938		86.3781	98.1988	86.4252	98.8269
	86.4811	99.8835	86.4925	99.8993		86.4638	98.2005	86.5075	98.8193
	86.5634	99.8773	86.575	99.9006		86.5439	98.1953	86.5916	98.8284
	86.6479	99.8734	86.6601	99.9018		86.6276	98.1852	86.6748	98.8373
	86.7285	99.8736	86.7424	99.897		86.7106	98.1861	86.7602	98.8323
	86.8135	99.8762	86.8273	99.8915		86.793	98.1934	86.8407	98.8193
	86.8976	99.8845	86.9093	99.8878		86.8802	98.1969	86.9242	98.8047
	86.982	99.8916	86.9914	99.8851		86.9607	98.1915	87.0085	98.7952
	87.0648	99.8898	87.074	99.8792		87.0418	98.1801	87.0902	98.7887
	87.1469	99.8832	87.1533	99.8724		87.1252	98.1713	87.1731	98.8021
	87.2306	99.881	87.2394	99.8705		87.206	98.1719	87.2591	98.8144
	87.312	99.8755	87.321	99.8726		87.2925	98.1782	87.3393	98.7992
	87.3948	99.8667	87.4042	99.8744		87.3743	98.1778	87.4222	98.7847
	87.4767	99.8643	87.4894	99.8775		87.4585	98.1753	87.5045	98.7832
	87.5586	99.8648	87.5716	99.8792		87.541	98.1737	87.5899	98.7986
	87.6417	99.8662	87.6556	99.8757		87.6244	98.1738	87.6735	98.8029
	87.7255	99.8667	87.7378	99.8694		87.7082	98.1726	87.755	98.8104
	87.8075	99.8693	87.8216	99.8707		87.7912	98.175	87.8405	98.816
	87.8926	99.8752	87.9055	99.8768		87.876	98.1827	87.9225	98.8208
	87.9758	99.8798	87.9867	99.8771		87.9583	98.1872	88.005	98.8236
	88.0595	99.881	88.0731	99.8763		88.0414	98.1798	88.0879	98.8195
	88.1413	99.885	88.1544	99.8758		88.1252	98.1648	88.1738	98.8101
	88.2282	99.8933	88.2369	99.8752		88.2055	98.154	88.257	98.8067
	88.3133	99.8995	88.3207	99.8735		88.287	98.1538	88.3387	98.7986
	88.3951	99.8987	88.4037	99.8746		88.3729	98.1569	88.4212	98.7875
	88.4792	99.9004	88.4899	99.8784		88.4546	98.1611	88.502	98.7806
	88.5622	99.9001	88.5712	99.8807		88.5387	98.1675	88.5849	98.7799
	88.6456	99.9007	88.6569	99.8792		88.6205	98.1721	88.6683	98.7839
	88.7307	99.9059	88.7393	99.8782		88.7055	98.1717	88.7509	98.7865
	88.8131	99.9004	88.8198	99.8809		88.7889	98.1709	88.8348	98.7925
	88.8951	99.8923	88.9103	99.886		88.8724	98.1689	88.9169	98.7953
	88.9789	99.8871	88.9895	99.8881		88.9536	98.167	89	98.7876
	89.0609	99.8817	89.0758	99.8867		89.0392	98.1664	89.0828	98.7864
	89.1441	99.878	89.1589	99.8835		89.1229	98.1675	89.1691	98.7991
	89.2273	99.8779	89.2383	99.8805		89.2061	98.1719	89.2537	98.8178
	89.3132	99.8807	89.3222	99.8739		89.29	98.178	89.3386	98.8243
	89.3953	99.8855	89.404	99.8658		89.3759	98.1812	89.419	98.814
	89.4774	99.8864	89.4866	99.8596		89.4573	98.1757	89.5025	98.8107
	89.5606	99.8833	89.5713	99.8652		89.5392	98.173	89.5874	98.8115
	89.6421	99.8786	89.6568	99.8783		89.6258	98.174	89.6746	98.8123
	89.7261	99.8715	89.7405	99.8887		89.7073	98.1727	89.7554	98.8112
	89.8103	99.8684	89.827	99.8924		89.7913	98.1703	89.8388	98.8104
	89.8947	99.8697	89.9101	99.8933		89.8732	98.1678	89.9227	98.81
	89.9783	99.8775	89.9935	99.8927		89.9603	98.1712	90.0054	98.801
	90.0598	99.8785	90.0752	99.8917		90.0423	98.1723	90.0867	98.7917
	90.1439	99.8792	90.1607	99.8954		90.1276	98.1696	90.1713	98.7931
	90.2286	99.8832	90.246	99.8989		90.2097	98.1691	90.2549	98.7966
	90.3128	99.8857	90.3285	99.8967		90.294	98.1682	90.3372	98.8002
	90.3962	99.888	90.4123	99.8957		90.3758	98.1671	90.4211	98.8021
	90.4785	99.8864	90.4951	99.8948		90.4607	98.1662	90.5042	98.8045
	90.5627	99.8866	90.5799	99.8928		90.5441	98.1661	90.5889	98.8149
	90.6457	99.8858	90.6664	99.8945		90.6285	98.1654	90.6724	98.8155
	90.7304	99.8852	90.7457	99.8933		90.7119	98.1659	90.7574	98.8135
	90.81	99.8813	90.8305	99.8904		90.7951	98.1691	90.8384	98.8089
	90.8947	99.8776	90.9139	99.8897		90.8804	98.1676	90.9232	98.8138
	90.9744	99.8714	90.9981	99.8912		90.9638	98.1615	91.0075	98.822
	91.0575	99.8661	91.0822	99.8949		91.0455	98.1591	91.0912	98.8215
	91.1397	99.863	91.1652	99.8921		91.1265	98.1553	91.1753	98.8131
	91.2199	99.8626	91.2469	99.8905		91.211	98.1524	91.2575	98.7999
	91.3056	99.8623	91.3327	99.8941		91.2958	98.1548	91.34	98.7996
	91.3884	99.866	91.416	99.8964		91.3773	98.154	91.4245	98.8006
	91.4699	99.8658	91.4991	99.8959		91.4606	98.1569	91.5065	98.7999
	91.5512	99.8666	91.5856	99.8957		91.547	98.1619	91.5925	98.7957
	91.6352	99.8681	91.6699	99.8972		91.6286	98.1566	91.6747	98.7904
	91.7189	99.87	91.7543	99.9		91.7114	98.1505	91.7575	98.7812
	91.8037	99.8699	91.8415	99.9024		91.7935	98.1441	91.8405	98.7699
	91.888	99.8695	91.9215	99.8999		91.8748	98.1388	91.9222	98.7744
	91.968	99.8716	92.0056	99.8975		91.9579	98.1359	92.0073	98.7767
	92.0543	99.8757	92.0884	99.896		92.0427	98.1355	92.091	98.7785
	92.1378	99.8788	92.1723	99.8922		92.1238	98.138	92.1736	98.7745
	92.2211	99.8817	92.2539	99.8883		92.209	98.1382	92.2561	98.777
	92.3033	99.8803	92.3366	99.8876		92.2907	98.1396	92.3429	98.7854
	92.3874	99.8811	92.4189	99.8893		92.3765	98.1415	92.4247	98.7862
	92.4704	99.8843	92.502	99.885		92.4617	98.1439	92.5099	98.7837
	92.5546	99.8879	92.5833	99.8778		92.5456	98.1448	92.5934	98.7868
	92.6405	99.8826	92.6666	99.8746		92.6301	98.1472	92.6746	98.7873
	92.7221	99.8796	92.7494	99.8765		92.7141	98.1484	92.7581	98.7889
	92.8048	99.8814	92.8341	99.881		92.7936	98.1451	92.8409	98.7919
	92.8897	99.8857	92.918	99.8805		92.8786	98.1475	92.9228	98.7913
	92.9729	99.886	93.0003	99.8764		92.9614	98.1472	93.0058	98.7856
	93.0546	99.8864	93.0809	99.8723		93.0448	98.1429	93.0882	98.7776
	93.1405	99.8854	93.1648	99.874		93.1266	98.1383	93.174	98.7831
	93.2244	99.8828	93.2468	99.8748		93.2101	98.1329	93.2551	98.7851
	93.3091	99.8822	93.3306	99.8782		93.2923	98.1269	93.3395	98.7831
	93.3901	99.8856	93.4123	99.8788		93.3747	98.1244	93.4221	98.7946
	93.4738	99.8882	93.4962	99.8753		93.4565	98.1227	93.5076	98.8043
	93.5583	99.8861	93.5782	99.8697		93.5388	98.1204	93.5898	98.8063
	93.6399	99.8789	93.6605	99.8665		93.6254	98.1298	93.6763	98.7989
	93.7216	99.8691	93.7441	99.8679		93.7088	98.1376	93.758	98.7778
	93.8038	99.863	93.828	99.8677		93.7948	98.1389	93.8386	98.7686
	93.885	99.8583	93.9111	99.8663		93.8748	98.1387	93.9227	98.7757
	93.9671	99.8526	93.9928	99.8618		93.9557	98.1332	94.0062	98.7855
	94.0504	99.8507	94.0755	99.8612		94.039	98.1291	94.0893	98.79
	94.1337	99.8591	94.1575	99.8638		94.1208	98.1241	94.1729	98.7858
	94.2205	99.8699	94.2381	99.8711		94.2042	98.1202	94.2564	98.78
	94.3041	99.8734	94.3244	99.8784		94.288	98.1186	94.3413	98.7821
	94.3876	99.8776	94.4072	99.8818		94.3707	98.1181	94.4249	98.783
	94.4717	99.88	94.4907	99.8865		94.4526	98.1071	94.5072	98.7813
	94.5544	99.8777	94.5754	99.8935		94.5341	98.0974	94.5907	98.7789
	94.638	99.8724	94.659	99.8929		94.6185	98.1007	94.673	98.7749
	94.7208	99.8677	94.7426	99.8859		94.7024	98.1043	94.7553	98.767
	94.805	99.8623	94.8244	99.8821		94.7852	98.1069	94.8388	98.7633
	94.8875	99.8596	94.9081	99.8798		94.8678	98.1119	94.9226	98.7647
	94.9677	99.8573	94.9927	99.8831		94.9522	98.1129	95.007	98.7704
	95.0524	99.8583	95.075	99.8833		95.0359	98.1101	95.0879	98.7768
	95.1364	99.8636	95.1591	99.8811		95.1178	98.1062	95.1748	98.7811
	95.2197	99.8697	95.2436	99.8831		95.2	98.0963	95.258	98.777
	95.3054	99.8749	95.3283	99.8837		95.282	98.0907	95.342	98.776
	95.3901	99.8793	95.4097	99.8835		95.3668	98.0972	95.4266	98.784
	95.4725	99.8784	95.4937	99.8812		95.4504	98.1051	95.5108	98.7906
	95.5543	99.8752	95.5774	99.8753		95.5339	98.1088	95.5934	98.7943
	95.6369	99.8727	95.6587	99.8702		95.6164	98.1088	95.6791	98.798
	95.7211	99.8754	95.7416	99.8665		95.7007	98.1129	95.7605	98.8019
	95.8049	99.8791	95.8243	99.8674		95.7861	98.1206	95.8468	98.811
	95.8895	99.8795	95.9085	99.8728		95.8667	98.1261	95.9314	98.8111
	95.9716	99.8765	95.9922	99.8808		95.9513	98.129	96.0133	98.802
	96.0544	99.8696	96.0758	99.8851		96.037	98.13	96.0967	98.7968
	96.1384	99.8623	96.1577	99.8881		96.1207	98.1295	96.1787	98.7906
	96.2198	99.8582	96.2438	99.8863		96.2042	98.1264	96.261	98.7812
	96.302	99.8545	96.327	99.886		96.287	98.1207	96.3448	98.7691
	96.3844	99.8567	96.4109	99.8838		96.3694	98.1143	96.4263	98.746
	96.4676	99.8602	96.4934	99.8804		96.4543	98.1142	96.5087	98.7356
	96.5512	99.8605	96.5767	99.8813		96.5361	98.1104	96.5927	98.746
	96.6355	99.8604	96.6595	99.8833		96.6211	98.1039	96.6743	98.7527
	96.7195	99.8655	96.7412	99.8812		96.7034	98.1024	96.7605	98.748
	96.8037	99.8676	96.8243	99.8812		96.7887	98.1034	96.8412	98.7455
	96.8859	99.8651	96.9086	99.8796		96.8721	98.0953	96.9229	98.7476
	96.9693	99.8644	96.9934	99.8773		96.9515	98.0876	97.0077	98.749
	97.0537	99.8694	97.0744	99.8734		97.0315	98.0807	97.0903	98.7471
	97.1356	99.8708	97.157	99.8674		97.1166	98.0753	97.1727	98.7467
	97.2216	99.8662	97.2414	99.8637		97.1992	98.0742	97.2539	98.7453
	97.3042	99.864	97.3221	99.8592		97.2808	98.0753	97.338	98.7454
	97.3885	99.8662	97.4042	99.8545		97.367	98.0774	97.421	98.7474
	97.4704	99.8697	97.4875	99.853		97.4494	98.0807	97.5028	98.7537
	97.5552	99.8719	97.5681	99.8533		97.5319	98.0825	97.5881	98.7593
	97.6374	99.8731	97.6536	99.8531		97.6138	98.0841	97.6727	98.7692
	97.7217	99.8748	97.7363	99.855		97.6982	98.0872	97.7581	98.7777
	97.8061	99.8745	97.821	99.8563		97.7828	98.0905	97.8405	98.7771
	97.8893	99.8737	97.9031	99.8578		97.8652	98.0961	97.9232	98.7779
	97.975	99.8747	97.9877	99.8627		97.9476	98.0952	98.0102	98.7844
	98.0561	99.8721	98.0702	99.8668		98.0313	98.0875	98.0922	98.7887
	98.1389	99.8704	98.1537	99.8671		98.1163	98.0838	98.1773	98.7862
	98.2245	99.8743	98.2331	99.8654		98.2006	98.0878	98.2601	98.7821
	98.3087	99.8783	98.3189	99.8657		98.2833	98.0908	98.3416	98.7766
	98.3924	99.8782	98.4019	99.8651		98.3671	98.0986	98.4269	98.7767
	98.4742	99.8795	98.4849	99.8693		98.4502	98.0975	98.5117	98.7796
	98.5583	99.8786	98.5696	99.8726		98.5346	98.097	98.5934	98.7714
	98.642	99.8705	98.6541	99.8692		98.6181	98.0972	98.6756	98.7664
	98.7232	99.866	98.7372	99.8696		98.7044	98.0999	98.7586	98.7666
	98.8064	99.8667	98.8218	99.8733		98.7854	98.0957	98.843	98.7681
	98.8903	99.8696	98.9067	99.8758		98.87	98.0879	98.9256	98.7665
	98.9756	99.8725	98.9906	99.8778		98.9522	98.0845	99.0097	98.7613
	99.0577	99.8753	99.0764	99.879		99.0366	98.0881	99.0923	98.7578
	99.1412	99.8717	99.1588	99.8778		99.1201	98.0888	99.1749	98.7573
	99.225	99.8672	99.2424	99.8763		99.2038	98.091	99.2586	98.7589
	99.3048	99.8609	99.3246	99.8713		99.2885	98.0955	99.3419	98.746
	99.3911	99.8607	99.4069	99.8693		99.3722	98.0961	99.4234	98.7389
	99.4735	99.8623	99.4912	99.8687		99.4549	98.0931	99.5079	98.7458
	99.5564	99.8631	99.5726	99.8677		99.5386	98.0909	99.5903	98.7566
	99.6383	99.8608	99.6566	99.868		99.6215	98.0865	99.6749	98.7604
	99.7199	99.8573	99.7414	99.8669		99.7048	98.0781	99.7606	98.761
	99.8038	99.8568	99.8224	99.8636		99.7876	98.0764	99.8427	98.7553
	99.8877	99.8616	99.9042	99.8662		99.8711	98.0834	99.925	98.7452
	99.9709	99.861	99.9915	99.8704		99.9556	98.0828	100.008	98.7327
	100.053	99.8588	100.074	99.8722		100.037	98.075	100.091	98.7277
	100.138	99.8609	100.157	99.8752		100.12	98.073	100.173	98.7212
	100.222	99.8668	100.241	99.8732		100.204	98.076	100.257	98.7204
	100.306	99.8685	100.326	99.8745		100.287	98.0793	100.339	98.7241
	100.39	99.8738	100.409	99.8735		100.372	98.0765	100.423	98.7304
	100.473	99.8775	100.493	99.8698		100.455	98.0703	100.505	98.7324
	100.556	99.8798	100.575	99.87		100.539	98.071	100.59	98.7382
	100.64	99.8764	100.659	99.8716		100.623	98.0654	100.673	98.7427
	100.724	99.8745	100.744	99.871		100.702	98.0613	100.756	98.7495
	100.809	99.8718	100.826	99.8683		100.786	98.0636	100.84	98.7542
	100.893	99.8692	100.908	99.8675		100.871	98.0657	100.921	98.7468
	100.973	99.8722	100.993	99.8663		100.954	98.0685	101.006	98.7421
	101.058	99.8741	101.076	99.8616		101.04	98.071	101.088	98.7339
	101.142	99.8738	101.159	99.86		101.121	98.0711	101.173	98.7329
	101.225	99.8701	101.242	99.862		101.206	98.0785	101.257	98.7348
	101.309	99.8686	101.325	99.8647		101.291	98.0849	101.339	98.7357
	101.392	99.8665	101.407	99.866		101.373	98.084	101.422	98.7418
	101.474	99.8683	101.49	99.8644		101.456	98.0797	101.505	98.7449
	101.558	99.8674	101.572	99.8636		101.539	98.0766	101.587	98.7359
	101.642	99.8673	101.657	99.8638		101.622	98.0728	101.668	98.7274
	101.723	99.8663	101.74	99.8612		101.706	98.0693	101.751	98.7251
	101.806	99.8591	101.823	99.8603		101.789	98.0651	101.835	98.7304
	101.887	99.8572	101.906	99.8651		101.871	98.0586	101.918	98.7376
	101.971	99.8568	101.992	99.874		101.954	98.0537	102.002	98.7319
	102.053	99.8508	102.076	99.8755		102.036	98.0543	102.084	98.7218
	102.136	99.848	102.16	99.8779		102.12	98.0583	102.165	98.722
	102.222	99.8537	102.244	99.8786		102.203	98.0593	102.251	98.7164
	102.307	99.8595	102.325	99.8752		102.286	98.0567	102.332	98.7066
	102.391	99.8654	102.408	99.8705		102.369	98.055	102.415	98.7072
	102.473	99.8689	102.492	99.8699		102.453	98.0553	102.5	98.7139
	102.557	99.8705	102.574	99.8658		102.537	98.0593	102.58	98.7173
	102.64	99.8747	102.657	99.8638		102.62	98.0601	102.664	98.7183
	102.723	99.8765	102.741	99.8637		102.702	98.0573	102.748	98.7142
	102.807	99.8739	102.826	99.8633		102.787	98.0589	102.834	98.7164
	102.89	99.8735	102.907	99.8594		102.873	98.063	102.913	98.7173
	102.975	99.8798	102.99	99.8577		102.953	98.0649	102.998	98.7196
	103.059	99.8799	103.072	99.8615		103.037	98.061	103.083	98.7225
	103.145	99.8794	103.158	99.8663		103.121	98.064	103.166	98.7237
	103.226	99.8756	103.243	99.8683		103.209	98.0734	103.251	98.7224
	103.31	99.875	103.325	99.8718		103.29	98.0758	103.332	98.7112
	103.394	99.8735	103.408	99.8717		103.373	98.0637	103.413	98.6864
	103.479	99.8745	103.493	99.8726		103.456	98.0507	103.495	98.6758
	103.56	99.8728	103.575	99.8752		103.537	98.0431	103.578	98.677
	103.642	99.8698	103.66	99.8753		103.62	98.0432	103.661	98.6856
	103.726	99.8702	103.74	99.8696		103.703	98.0431	103.746	98.697
	103.808	99.8688	103.825	99.8647		103.783	98.041	103.829	98.7004
	103.892	99.8679	103.906	99.8622		103.868	98.0392	103.911	98.6924
	103.976	99.8648	103.991	99.8572		103.948	98.0336	103.995	98.6859
	104.059	99.8623	104.073	99.8561		104.033	98.0277	104.078	98.6832
	104.141	99.8623	104.155	99.8581		104.114	98.0218	104.161	98.6908
	104.223	99.8629	104.239	99.8603		104.196	98.0174	104.243	98.6994
	104.309	99.8601	104.323	99.862		104.281	98.0235	104.329	98.7114
	104.39	99.8562	104.408	99.8709		104.365	98.0297	104.414	98.7275
	104.473	99.8538	104.493	99.8805		104.446	98.029	104.498	98.7371
	104.557	99.8526	104.579	99.8778		104.53	98.0297	104.585	98.7449
	104.638	99.8455	104.657	99.8719		104.616	98.0381	104.668	98.7412
	104.719	99.8419	104.743	99.8666		104.7	98.0453	104.75	98.7328
	104.803	99.8473	104.824	99.8617		104.785	98.0493	104.834	98.7235
	104.889	99.8535	104.909	99.861		104.869	98.0517	104.915	98.711
	104.971	99.8567	104.993	99.86		104.954	98.0473	104.998	98.701
	105.055	99.8588	105.076	99.8555		105.034	98.0408	105.082	98.7069
	105.137	99.8609	105.156	99.8514		105.117	98.0345	105.166	98.7119
	105.22	99.8569	105.24	99.8515		105.199	98.0315	105.248	98.709
	105.304	99.8526	105.323	99.8534		105.282	98.0301	105.335	98.7152
	105.385	99.8525	105.406	99.8553		105.365	98.0285	105.418	98.7191
	105.47	99.8556	105.491	99.8568		105.451	98.03	105.5	98.717
	105.553	99.8567	105.573	99.8544		105.533	98.0319	105.584	98.7091
	105.636	99.8602	105.654	99.8499		105.617	98.0321	105.668	98.7043
	105.72	99.8605	105.739	99.8499		105.7	98.0317	105.752	98.7114
	105.802	99.8567	105.823	99.8531		105.782	98.031	105.836	98.714
	105.884	99.8511	105.906	99.854		105.867	98.0331	105.919	98.7088
	105.967	99.8483	105.992	99.856		105.949	98.0354	106.003	98.71
	106.049	99.8485	106.073	99.8551		106.034	98.0357	106.086	98.7109
	106.134	99.8534	106.152	99.8474		106.117	98.0323	106.169	98.7101
	106.217	99.8612	106.235	99.842		106.199	98.0292	106.252	98.7077
	106.303	99.8673	106.319	99.835		106.284	98.0285	106.334	98.7017
	106.384	99.8647	106.399	99.8382		106.367	98.0269	106.418	98.6981
	106.466	99.8615	106.483	99.847		106.45	98.0274	106.503	98.7027
	106.551	99.8585	106.568	99.8573		106.534	98.0254	106.586	98.7075
	106.633	99.858	106.652	99.8564		106.618	98.0279	106.669	98.7102
	106.718	99.8588	106.736	99.8508		106.701	98.0304	106.753	98.7183
	106.8	99.8619	106.818	99.8474		106.784	98.0321	106.837	98.7178
	106.882	99.8662	106.902	99.8476		106.869	98.0344	106.922	98.7181
	106.968	99.8668	106.983	99.8522		106.953	98.0362	107.007	98.725
	107.051	99.8642	107.067	99.8565		107.039	98.0382	107.091	98.7272
	107.135	99.8613	107.153	99.8678		107.121	98.0387	107.175	98.7252
	107.218	99.8583	107.237	99.8759		107.204	98.0395	107.258	98.7135
	107.3	99.8554	107.322	99.876		107.288	98.0398	107.338	98.6968
	107.384	99.8544	107.405	99.8696		107.372	98.0387	107.423	98.6847
	107.466	99.8507	107.487	99.8592		107.453	98.0351	107.506	98.6823
	107.549	99.8494	107.57	99.8515		107.539	98.0315	107.589	98.69
	107.633	99.8467	107.654	99.8501		107.622	98.0269	107.675	98.6949
	107.717	99.8434	107.737	99.8542		107.704	98.022	107.759	98.7023
	107.801	99.8443	107.821	99.86		107.787	98.0192	107.841	98.7021
	107.882	99.8469	107.905	99.8596		107.869	98.0182	107.925	98.6983
	107.966	99.8513	107.986	99.8497		107.951	98.0186	108.006	98.6949
	108.05	99.8517	108.068	99.8362		108.037	98.0205	108.091	98.6922
	108.133	99.8507	108.15	99.8303		108.119	98.0147	108.174	98.6913
	108.216	99.8519	108.234	99.8321		108.2	98.0092	108.257	98.6913
	108.299	99.8581	108.316	99.8362		108.283	98.01	108.34	98.6984
	108.385	99.864	108.4	99.8412		108.367	98.0121	108.424	98.7003
	108.467	99.8683	108.486	99.8477		108.452	98.0143	108.508	98.7011
	108.553	99.8715	108.567	99.847		108.534	98.0145	108.59	98.7042
	108.636	99.8742	108.65	99.8455		108.616	98.019	108.673	98.7044
	108.72	99.873	108.734	99.8427		108.705	98.0209	108.758	98.7081
	108.804	99.871	108.814	99.8423		108.785	98.0175	108.839	98.7085
	108.887	99.8699	108.9	99.849		108.866	98.0148	108.926	98.6987
	108.971	99.8666	108.984	99.8495		108.949	98.0142	109.007	98.6861
	109.054	99.8642	109.066	99.848		109.032	98.01	109.089	98.6808
	109.138	99.8636	109.151	99.8522		109.117	98.0036	109.172	98.685
	109.221	99.8652	109.236	99.8584		109.198	98.0002	109.256	98.6874
	109.306	99.8686	109.32	99.8656		109.281	97.9986	109.338	98.6911
	109.388	99.8676	109.403	99.8624		109.363	97.9981	109.423	98.6896
	109.473	99.8621	109.487	99.8586		109.447	98.0024	109.506	98.6869
	109.554	99.8621	109.57	99.8596		109.529	98.0036	109.589	98.6882
	109.639	99.8616	109.653	99.8635		109.613	98.0019	109.675	98.6901
	109.722	99.8582	109.738	99.8683		109.696	97.9989	109.755	98.6861
	109.804	99.8536	109.826	99.8768		109.78	97.9999	109.839	98.6836
	109.887	99.8497	109.91	99.8789		109.863	98.0006	109.922	98.6796
	109.968	99.8527	109.995	99.8776		109.947	98.003	110.007	98.6833
	110.053	99.8612	110.078	99.879		110.029	98.0035	110.089	98.6842
	110.138	99.8599	110.164	99.8822		110.115	98.0049	110.172	98.6876
	110.22	99.8619	110.248	99.883		110.198	98.0078	110.256	98.6875
	110.303	99.8602	110.332	99.8864		110.282	98.0031	110.339	98.6761
	110.385	99.8562	110.414	99.8817		110.365	97.9989	110.422	98.6743
	110.469	99.8491	110.499	99.8762		110.446	97.9976	110.506	98.6795
	110.551	99.8436	110.582	99.869		110.53	97.998	110.589	98.6818
	110.635	99.8474	110.663	99.8668		110.614	98.0012	110.673	98.6804
	110.72	99.8516	110.745	99.8639		110.698	98.007	110.757	98.6865
	110.8	99.8549	110.829	99.8582		110.783	98.0103	110.84	98.6957
	110.885	99.8575	110.913	99.8567		110.866	98.0077	110.924	98.7049
	110.969	99.8572	110.996	99.8601		110.947	98.0004	111.009	98.7082
	111.052	99.8563	111.081	99.8635		111.03	97.9961	111.092	98.698
	111.135	99.8567	111.164	99.8652		111.112	97.9891	111.174	98.6975
	111.22	99.8584	111.248	99.8638		111.195	97.9842	111.258	98.6965
	111.303	99.8603	111.33	99.8668		111.279	97.9816	111.343	98.6901
	111.388	99.8628	111.415	99.8659		111.36	97.9787	111.426	98.6828
	111.47	99.8658	111.495	99.8614		111.445	97.9829	111.509	98.6718
	111.555	99.8664	111.579	99.8567		111.529	97.9869	111.588	98.6608
	111.637	99.8597	111.662	99.8551		111.611	97.9859	111.674	98.6545
	111.721	99.855	111.746	99.856		111.696	97.9817	111.753	98.6516
	111.805	99.8598	111.826	99.8542		111.779	97.9805	111.836	98.6587
	111.888	99.8561	111.913	99.8534		111.863	97.9828	111.919	98.6696
	111.971	99.8522	111.995	99.8496		111.944	97.9852	112.005	98.6728
	112.053	99.8526	112.077	99.8482		112.03	97.9878	112.087	98.6549
	112.134	99.8499	112.16	99.852		112.113	97.9904	112.169	98.6413
	112.218	99.8452	112.242	99.8534		112.195	97.9924	112.251	98.6437
	112.301	99.8503	112.324	99.8485		112.28	97.9976	112.337	98.6493
	112.387	99.8555	112.407	99.8495		112.365	98.0001	112.419	98.6535
	112.471	99.8547	112.492	99.8574		112.448	97.9996	112.502	98.6608
	112.554	99.8516	112.574	99.8554		112.533	97.9985	112.586	98.6651
	112.634	99.8488	112.657	99.8486		112.616	97.9954	112.67	98.673
	112.718	99.8495	112.739	99.8367		112.699	97.9915	112.755	98.6788
	112.801	99.8457	112.819	99.8281		112.78	97.9899	112.838	98.6859
	112.884	99.843	112.903	99.8315		112.865	97.9882	112.921	98.6831
	112.965	99.84	112.985	99.8371		112.95	97.9866	113.002	98.674
	113.048	99.8401	113.067	99.8407		113.031	97.9817	113.088	98.6728
	113.133	99.8445	113.151	99.8526		113.116	97.9765	113.172	98.6796
	113.218	99.8526	113.236	99.8589		113.195	97.9719	113.256	98.6825
	113.3	99.8548	113.323	99.8607		113.281	97.9733	113.338	98.6792
	113.382	99.8542	113.402	99.8585		113.363	97.9759	113.421	98.6724
	113.464	99.8536	113.488	99.8571		113.448	97.9781	113.504	98.6579
	113.553	99.8539	113.572	99.8562		113.529	97.9768	113.587	98.6494
	113.632	99.85	113.654	99.8565		113.613	97.9762	113.671	98.6484
	113.714	99.8447	113.738	99.8605		113.697	97.976	113.751	98.6453
	113.797	99.8412	113.823	99.8622		113.78	97.9787	113.834	98.6412
	113.882	99.8369	113.905	99.8592		113.866	97.9833	113.918	98.6403
	113.964	99.834	113.988	99.8555		113.949	97.9833	114	98.6419
	114.047	99.8355	114.072	99.8507		114.033	97.9837	114.083	98.6475
	114.13	99.8425	114.153	99.8466		114.117	97.9838	114.166	98.6506
	114.215	99.8507	114.238	99.8447		114.198	97.9804	114.251	98.6602
	114.3	99.8565	114.318	99.8404		114.283	97.9794	114.337	98.6773
	114.385	99.8599	114.398	99.8367		114.367	97.9794	114.419	98.6827
	114.467	99.8614	114.48	99.8386		114.45	97.9771	114.502	98.6723
	114.553	99.8672	114.567	99.8415		114.532	97.9741	114.586	98.6623
	114.636	99.8668	114.647	99.8432		114.617	97.9719	114.67	98.6615
	114.719	99.8624	114.732	99.8464		114.701	97.9696	114.753	98.6656
	114.802	99.8537	114.815	99.8542		114.784	97.9719	114.838	98.6663
	114.886	99.8493	114.9	99.863		114.866	97.9714	114.919	98.6662
	114.972	99.8534	114.982	99.8624		114.95	97.9707	115.004	98.6638
	115.055	99.8575	115.065	99.8562		115.034	97.9714	115.086	98.6635
	115.138	99.8569	115.15	99.8508		115.117	97.9719	115.174	98.6743
	115.219	99.8547	115.231	99.8477		115.203	97.9697	115.257	98.6675
	115.303	99.8539	115.316	99.8471		115.286	97.9683	115.338	98.6533
	115.389	99.857	115.398	99.849		115.367	97.9669	115.423	98.6502
	115.471	99.861	115.48	99.8491		115.452	97.9681	115.506	98.6534
	115.556	99.8611	115.565	99.8453		115.534	97.9682	115.591	98.6629
	115.638	99.8551	115.646	99.8439		115.615	97.9658	115.675	98.6663
	115.72	99.8516	115.73	99.8425		115.699	97.9606	115.757	98.6637
	115.805	99.8511	115.815	99.846		115.784	97.9578	115.84	98.6554
	115.887	99.8534	115.898	99.8482		115.868	97.9598	115.924	98.6501
	115.973	99.8549	115.98	99.8413		115.951	97.9606	116.007	98.651
	116.055	99.8546	116.061	99.8386		116.036	97.9604	116.09	98.6501
	116.138	99.8543	116.147	99.8386		116.117	97.9634	116.172	98.6511
	116.222	99.8571	116.229	99.8403		116.202	97.966	116.255	98.6577
	116.304	99.8599	116.312	99.8421		116.282	97.9658	116.34	98.6586
	116.389	99.8644	116.397	99.8485		116.367	97.9643	116.422	98.6429
	116.472	99.8637	116.482	99.8608		116.451	97.9658	116.504	98.6319
	116.557	99.8628	116.565	99.8642		116.536	97.9708	116.587	98.6227
	116.639	99.858	116.648	99.8606		116.619	97.9703	116.668	98.6198
	116.72	99.8528	116.732	99.8552		116.704	97.9693	116.752	98.6181
	116.808	99.852	116.816	99.8555		116.786	97.9679	116.833	98.6213
	116.889	99.8539	116.898	99.8536		116.869	97.9644	116.916	98.6266
	116.974	99.8623	116.981	99.8485		116.952	97.9585	117.001	98.6299
	117.059	99.8712	117.065	99.8456		117.035	97.9543	117.084	98.6302
	117.144	99.8748	117.147	99.8418		117.12	97.9526	117.168	98.6382
	117.229	99.8767	117.231	99.84		117.201	97.9524	117.253	98.6432
	117.313	99.8821	117.314	99.837		117.283	97.952	117.336	98.6407
	117.397	99.8804	117.396	99.834		117.366	97.948	117.42	98.6378
	117.48	99.8788	117.478	99.8269		117.451	97.9439	117.502	98.6317
	117.563	99.875	117.559	99.8217		117.532	97.9425	117.584	98.6216
	117.648	99.872	117.644	99.829		117.615	97.9423	117.668	98.6209
	117.729	99.868	117.727	99.8345		117.698	97.9353	117.749	98.6198
	117.813	99.8678	117.81	99.8356		117.781	97.936	117.831	98.6094
	117.896	99.8655	117.893	99.8347		117.863	97.9304	117.915	98.5944
	117.979	99.8572	117.977	99.835		117.947	97.9292	117.997	98.5949
	118.059	99.8479	118.061	99.8396		118.03	97.9327	118.082	98.5991
	118.141	99.8402	118.143	99.8451		118.113	97.9311	118.165	98.6032
	118.225	99.8415	118.227	99.8441		118.193	97.9266	118.246	98.6078
	118.307	99.8448	118.31	99.8376		118.274	97.925	118.33	98.6068
	118.39	99.8481	118.391	99.8343		118.359	97.9255	118.413	98.6002
	118.475	99.853	118.474	99.8325		118.444	97.9287	118.494	98.5928
	118.558	99.8511	118.557	99.83		118.525	97.9352	118.578	98.5925
	118.639	99.8482	118.638	99.8287		118.61	97.9358	118.662	98.6049
	118.721	99.8444	118.721	99.8207		118.692	97.934	118.745	98.6159
	118.804	99.8392	118.804	99.8154		118.777	97.9296	118.828	98.6161
	118.887	99.8383	118.887	99.8175		118.857	97.9255	118.911	98.6135
	118.971	99.8425	118.97	99.8185		118.941	97.9234	118.995	98.6168
	119.054	99.8476	119.055	99.823		119.024	97.925	119.079	98.6203
	119.137	99.8513	119.137	99.8247		119.107	97.9325	119.163	98.6184
	119.219	99.853	119.219	99.8268		119.192	97.9367	119.246	98.6111
	119.306	99.8557	119.303	99.8327		119.276	97.9443	119.327	98.6067
	119.387	99.8555	119.388	99.8419		119.361	97.9501	119.411	98.6083
	119.471	99.8519	119.475	99.8496		119.446	97.9464	119.495	98.6049
	119.553	99.8527	119.558	99.8473		119.528	97.9394	119.579	98.5965
	119.638	99.857	119.642	99.8454		119.612	97.9408	119.661	98.5912
	119.723	99.86	119.725	99.8449		119.698	97.9449	119.744	98.5943
	119.804	99.8583	119.808	99.8448		119.779	97.9502	119.825	98.6005
	119.888	99.855	119.891	99.8454		119.867	97.9545	119.911	98.601
	119.971	99.8501	119.975	99.8498		119.951	97.9559	119.995	98.6008
	120.052	99.8442	120.06	99.8508		120.033	97.9553	120.079	98.6059
	120.134	99.8447	120.141	99.8466		120.116	97.9545	120.163	98.6132
	120.218	99.8441	120.225	99.8487		120.2	97.9517	120.246	98.6109
	120.303	99.8451	120.309	99.8507		120.282	97.9456	120.329	98.6047
	120.385	99.8466	120.392	99.8474		120.363	97.9391	120.412	98.6046
	120.467	99.847	120.479	99.8511		120.448	97.9321	120.495	98.5992
	120.55	99.8444	120.564	99.8546		120.534	97.9328	120.578	98.5905
	120.634	99.8421	120.648	99.8543		120.619	97.9376	120.664	98.5872
	120.716	99.8434	120.732	99.8536		120.701	97.9377	120.745	98.5889
	120.801	99.8469	120.815	99.8513		120.784	97.9377	120.83	98.5904
	120.885	99.8534	120.898	99.8478		120.87	97.9373	120.912	98.5893
	120.968	99.8599	120.98	99.8435		120.952	97.9403	120.996	98.5902
	121.054	99.8677	121.064	99.8406		121.036	97.9413	121.081	98.5888
	121.14	99.8734	121.148	99.8425		121.121	97.9369	121.161	98.5843
	121.224	99.8712	121.233	99.8438		121.204	97.9321	121.246	98.5848
	121.305	99.864	121.316	99.8435		121.286	97.9314	121.328	98.5861
	121.388	99.8572	121.397	99.8423		121.369	97.9321	121.412	98.5837
	121.471	99.8579	121.481	99.8414		121.453	97.9309	121.494	98.5792
	121.556	99.8587	121.566	99.8435		121.537	97.9266	121.577	98.5707
	121.638	99.8602	121.65	99.849		121.619	97.9252	121.659	98.5557
	121.721	99.8601	121.735	99.8498		121.704	97.9271	121.741	98.5513
	121.804	99.8626	121.819	99.8522		121.79	97.9292	121.826	98.5587
	121.891	99.8629	121.904	99.8587		121.871	97.9253	121.909	98.5703
	121.971	99.8567	121.987	99.8588		121.956	97.9217	121.994	98.5769
	122.053	99.8477	122.071	99.8525		122.035	97.9216	122.077	98.5814
	122.134	99.8436	122.154	99.8544		122.119	97.9265	122.159	98.5782
	122.216	99.8413	122.239	99.8556		122.204	97.9272	122.243	98.5723
	122.301	99.8401	122.322	99.8505		122.285	97.9202	122.326	98.5736
	122.385	99.8417	122.405	99.8467		122.367	97.9108	122.412	98.59
	122.469	99.8511	122.489	99.8516		122.451	97.9057	122.496	98.6015
	122.554	99.8575	122.574	99.8565		122.534	97.9112	122.581	98.6045
	122.635	99.8519	122.657	99.8579		122.618	97.9138	122.664	98.5999
	122.719	99.8482	122.74	99.8556		122.702	97.9161	122.749	98.5883
	122.8	99.8443	122.826	99.8556		122.787	97.9216	122.832	98.5783
	122.884	99.8461	122.909	99.8569		122.869	97.9216	122.914	98.5743
	122.967	99.8446	122.993	99.8572		122.954	97.9234	122.999	98.5736
	123.049	99.8396	123.075	99.8509		123.036	97.923	123.082	98.5664
	123.134	99.8382	123.159	99.8493		123.119	97.9233	123.164	98.5644
	123.215	99.8357	123.242	99.8454		123.203	97.9198	123.248	98.567
	123.299	99.8387	123.324	99.843		123.285	97.9131	123.329	98.5647
	123.382	99.8431	123.406	99.839		123.367	97.9079	123.412	98.5612
	123.464	99.8454	123.49	99.8384		123.451	97.906	123.498	98.5667
	123.549	99.8452	123.572	99.8398		123.533	97.9024	123.581	98.5699
	123.633	99.8473	123.654	99.8417		123.615	97.898	123.664	98.5658
	123.716	99.8511	123.742	99.8478		123.698	97.8945	123.747	98.5614
	123.8	99.8547	123.824	99.8517		123.781	97.8934	123.83	98.5582
	123.884	99.8551	123.907	99.8526		123.862	97.8962	123.913	98.5576
	123.966	99.8535	123.991	99.8558		123.947	97.9014	123.999	98.5571
	124.049	99.85	124.075	99.8593		124.031	97.9037	124.08	98.547
	124.132	99.8498	124.158	99.8598		124.113	97.9047	124.163	98.5414
	124.216	99.8527	124.242	99.8543		124.197	97.9056	124.248	98.5411
	124.301	99.8541	124.328	99.8565		124.282	97.9044	124.329	98.5416
	124.384	99.857	124.412	99.8574		124.363	97.9026	124.412	98.5412
	124.468	99.8559	124.492	99.8504		124.445	97.9028	124.496	98.54
	124.551	99.8528	124.578	99.8477		124.53	97.9088	124.578	98.5343
	124.635	99.8484	124.658	99.8434		124.612	97.9113	124.661	98.5333
	124.718	99.8483	124.742	99.8395		124.698	97.9103	124.746	98.5343
	124.8	99.8475	124.825	99.8407		124.781	97.9005	124.829	98.535
	124.884	99.853	124.911	99.8439		124.864	97.8957	124.91	98.5326
	124.968	99.859	124.99	99.839		124.947	97.8949	124.992	98.5333
	125.051	99.8581	125.07	99.8309		125.03	97.8926	125.078	98.5365
	125.134	99.8561	125.151	99.8245		125.114	97.8944	125.159	98.5406
	125.219	99.8556	125.235	99.8245		125.198	97.9035	125.243	98.5381
	125.301	99.8509	125.315	99.8264		125.284	97.9133	125.328	98.5374
	125.385	99.8404	125.397	99.8218		125.366	97.9196	125.41	98.5485
	125.464	99.8323	125.48	99.8203		125.451	97.9163	125.497	98.5677
	125.548	99.8301	125.562	99.8213		125.533	97.9126	125.581	98.5763
	125.63	99.833	125.644	99.8239		125.618	97.9103	125.665	98.5681
	125.713	99.8414	125.729	99.8276		125.701	97.9077	125.748	98.5554
	125.796	99.846	125.81	99.8328		125.786	97.9053	125.832	98.5424
	125.88	99.8522	125.895	99.8377		125.867	97.9029	125.916	98.5373
	125.965	99.8509	125.978	99.8436		125.951	97.8992	125.998	98.5399
	126.046	99.8487	126.061	99.8492		126.035	97.8974	126.084	98.5499
	126.132	99.8502	126.146	99.8528		126.117	97.8961	126.167	98.5471
	126.213	99.8479	126.231	99.8557		126.201	97.892	126.249	98.5395
	126.297	99.8474	126.315	99.8547		126.282	97.8834	126.331	98.5328
	126.38	99.8465	126.398	99.8568		126.363	97.8745	126.414	98.526
	126.467	99.8482	126.483	99.8587		126.445	97.8694	126.497	98.5173
	126.551	99.8511	126.568	99.8594		126.527	97.8669	126.579	98.5061
	126.633	99.8553	126.653	99.8652		126.613	97.8725	126.664	98.5056
	126.716	99.8569	126.737	99.8672		126.697	97.8756	126.746	98.5123
	126.799	99.8538	126.823	99.8693		126.781	97.8796	126.829	98.5202
	126.883	99.8499	126.905	99.8651		126.864	97.8873	126.913	98.5257
	126.969	99.8509	126.984	99.8553		126.949	97.8912	126.997	98.5223
	127.05	99.8512	127.069	99.8508		127.032	97.8913	127.08	98.5173
	127.135	99.8547	127.151	99.8499		127.116	97.8942	127.165	98.5194
	127.218	99.8537	127.235	99.8453		127.199	97.89	127.247	98.5214
	127.301	99.8514	127.315	99.8374		127.282	97.8858	127.331	98.5177
	127.387	99.8525	127.399	99.8328		127.364	97.887	127.413	98.5128
	127.469	99.8557	127.481	99.8328		127.451	97.8908	127.496	98.5073
	127.555	99.8597	127.564	99.8366		127.533	97.8932	127.581	98.5102
	127.638	99.8622	127.648	99.8395		127.617	97.8962	127.663	98.51
	127.721	99.8593	127.729	99.8371		127.7	97.8931	127.746	98.5071
	127.804	99.8567	127.815	99.8388		127.781	97.889	127.83	98.5045
	127.888	99.8544	127.897	99.8419		127.866	97.8857	127.911	98.5027
	127.97	99.8526	127.981	99.846		127.95	97.8812	127.996	98.4987
	128.053	99.8512	128.065	99.8469		128.032	97.877	128.078	98.4923
	128.137	99.853	128.148	99.8451		128.115	97.8727	128.161	98.4869
	128.219	99.8512	128.23	99.8376		128.198	97.8683	128.243	98.4851
	128.304	99.8514	128.311	99.8289		128.28	97.8676	128.326	98.4849
	128.387	99.8527	128.392	99.8226		128.363	97.8699	128.41	98.4792
	128.471	99.8573	128.476	99.8214		128.446	97.8672	128.493	98.4804
	128.558	99.8651	128.559	99.8247		128.532	97.8677	128.577	98.4805
	128.638	99.8659	128.643	99.835		128.612	97.8642	128.659	98.4731
	128.72	99.8626	128.727	99.8382		128.695	97.864	128.742	98.4648
	128.806	99.8615	128.811	99.8386		128.779	97.8632	128.823	98.4626
	128.891	99.8582	128.894	99.8452		128.861	97.8629	128.907	98.467
	128.973	99.8563	128.978	99.8497		128.945	97.8695	128.99	98.4666
	129.057	99.8564	129.059	99.8506		129.03	97.875	129.072	98.4693
	129.139	99.8503	129.142	99.8462		129.115	97.8757	129.156	98.4626
	129.221	99.8447	129.225	99.8406		129.198	97.872	129.238	98.4628
	129.302	99.8422	129.308	99.8376		129.28	97.8758	129.323	98.4689
	129.386	99.8456	129.391	99.8335		129.364	97.8766	129.406	98.4776
	129.471	99.8466	129.475	99.8321		129.449	97.8718	129.49	98.4829
	129.556	99.8488	129.556	99.8341		129.531	97.8666	129.575	98.4908
	129.635	99.8469	129.642	99.8373		129.612	97.8624	129.658	98.493
	129.719	99.8428	129.722	99.8348		129.697	97.8606	129.741	98.4905
	129.802	99.8377	129.806	99.8307		129.78	97.8637	129.825	98.488
	129.882	99.8354	129.888	99.8296		129.863	97.8672	129.908	98.4766
	129.966	99.8384	129.971	99.8274		129.948	97.8739	129.989	98.4588
	130.051	99.8405	130.053	99.8242		130.033	97.885	130.073	98.4462
	130.132	99.8387	130.136	99.8231		130.117	97.8906	130.157	98.451
	130.215	99.8406	130.219	99.8204		130.202	97.8905	130.241	98.4584
	130.297	99.8376	130.302	99.8193		130.286	97.886	130.324	98.4677
	130.381	99.8394	130.383	99.8213		130.37	97.8829	130.406	98.471
	130.466	99.8452	130.465	99.8187		130.451	97.8737	130.492	98.4674
	130.546	99.8404	130.544	99.8197		130.535	97.8722	130.575	98.469
	130.628	99.8327	130.628	99.8145		130.615	97.8718	130.658	98.4717
	130.71	99.83	130.711	99.8131		130.7	97.8694	130.742	98.4753
	130.795	99.8324	130.796	99.8158		130.782	97.8643	130.823	98.4767
	130.878	99.8372	130.878	99.8142		130.864	97.8575	130.909	98.4802
	130.961	99.8392	130.963	99.8166		130.947	97.8531	130.992	98.4841
	131.042	99.8377	131.045	99.8176		131.03	97.8494	131.076	98.4838
	131.126	99.8409	131.127	99.8172		131.112	97.8455	131.16	98.4852
	131.21	99.8462	131.21	99.8174		131.196	97.8435	131.245	98.4887
	131.295	99.8473	131.294	99.8185		131.279	97.8412	131.331	98.4939
	131.378	99.8438	131.376	99.8192		131.361	97.8413	131.415	98.4874
	131.46	99.8404	131.46	99.82		131.444	97.8367	131.497	98.4824
	131.544	99.8334	131.542	99.8189		131.526	97.8319	131.58	98.4738
	131.625	99.8312	131.628	99.8227		131.609	97.8313	131.665	98.4728
	131.71	99.8333	131.711	99.8252		131.691	97.8297	131.748	98.478
	131.794	99.8368	131.794	99.826		131.776	97.833	131.834	98.4721
	131.875	99.8381	131.876	99.8268		131.86	97.8385	131.914	98.4636
	131.956	99.8355	131.963	99.8315		131.941	97.8425	131.998	98.4641
	132.041	99.8324	132.046	99.8379		132.027	97.8474	132.082	98.4626
	132.125	99.8299	132.129	99.8387		132.111	97.8551	132.166	98.4636
	132.207	99.8305	132.215	99.8373		132.196	97.8632	132.249	98.4545
	132.292	99.8311	132.301	99.8464		132.28	97.8683	132.331	98.4499
	132.371	99.833	132.387	99.855		132.362	97.8689	132.416	98.4597
	132.456	99.8384	132.469	99.855		132.447	97.8669	132.502	98.4653
	132.539	99.8396	132.554	99.8495		132.53	97.869	132.585	98.4643
	132.622	99.8345	132.636	99.8466		132.615	97.8736	132.669	98.4596
	132.705	99.8332	132.721	99.8432		132.701	97.8729	132.75	98.449
	132.789	99.8368	132.805	99.8453		132.782	97.8664	132.833	98.4395
	132.875	99.8405	132.889	99.8452		132.867	97.8633	132.92	98.4326
	132.957	99.8402	132.973	99.8436		132.951	97.8578	133.002	98.4276
	133.041	99.8414	133.057	99.8409		133.035	97.8507	133.081	98.4294
	133.125	99.8374	133.141	99.835		133.117	97.852	133.165	98.4313
	133.208	99.8372	133.223	99.8334		133.201	97.8537	133.251	98.4444
	133.29	99.8393	133.307	99.8357		133.286	97.8547	133.334	98.4569
	133.375	99.8439	133.391	99.838		133.368	97.8501	133.419	98.4552
	133.459	99.8487	133.473	99.8356		133.452	97.8476	133.501	98.4375
	133.542	99.8483	133.553	99.8234		133.538	97.8497	133.582	98.4215
	133.626	99.8436	133.635	99.8177		133.621	97.8535	133.665	98.4077
	133.708	99.8402	133.718	99.8159		133.706	97.8589	133.748	98.4117
	133.791	99.8428	133.803	99.8216		133.79	97.8601	133.833	98.4205
	133.879	99.8496	133.888	99.828		133.872	97.8525	133.916	98.4269
	133.964	99.8527	133.969	99.8238		133.954	97.8432	133.996	98.4258
	134.048	99.8532	134.052	99.8197		134.036	97.8417	134.082	98.428
	134.129	99.8516	134.136	99.8193		134.12	97.8374	134.164	98.4301
	134.213	99.8506	134.218	99.8133		134.202	97.8297	134.248	98.4355
	134.297	99.8464	134.303	99.8131		134.284	97.827	134.333	98.4327
	134.38	99.8461	134.385	99.813		134.368	97.8304	134.415	98.4241
	134.465	99.8504	134.467	99.8117		134.451	97.8293	134.497	98.4189
	134.548	99.8519	134.549	99.8136		134.532	97.83	134.58	98.4175
	134.63	99.8503	134.632	99.8188		134.616	97.8308	134.664	98.4167
	134.715	99.8531	134.715	99.8215		134.7	97.8308	134.749	98.4195
	134.799	99.8511	134.8	99.8234		134.783	97.8276	134.832	98.4239
	134.881	99.8464	134.885	99.8242		134.866	97.8262	134.917	98.4316
	134.967	99.8485	134.967	99.8236		134.95	97.8286	135	98.4296
	135.051	99.8493	135.052	99.8242		135.035	97.8322	135.083	98.4228
	135.132	99.8465	135.136	99.828		135.117	97.8336	135.167	98.4204
	135.216	99.8469	135.221	99.8293		135.199	97.835	135.251	98.4214
	135.301	99.8474	135.302	99.8248		135.282	97.8354	135.334	98.4153
	135.385	99.8505	135.386	99.8249		135.367	97.8342	135.416	98.412
	135.466	99.852	135.469	99.8223		135.453	97.8343	135.501	98.4086
	135.552	99.8473	135.552	99.8188		135.532	97.8276	135.582	98.3957
	135.632	99.8364	135.635	99.8127		135.615	97.8185	135.666	98.3884
	135.713	99.8238	135.718	99.8096		135.698	97.8133	135.748	98.3892
	135.796	99.8221	135.8	99.817		135.781	97.8141	135.831	98.3924
	135.883	99.8302	135.887	99.8229		135.863	97.8151	135.915	98.3862
	135.965	99.8338	135.968	99.8249		135.945	97.8081	135.997	98.3843
	136.048	99.8374	136.05	99.8252		136.026	97.8004	136.079	98.3848
	136.131	99.8403	136.135	99.823		136.111	97.8032	136.162	98.3836
	136.215	99.8444	136.219	99.8232		136.193	97.8069	136.245	98.3816
	136.297	99.8457	136.301	99.8179		136.277	97.8087	136.331	98.3878
	136.38	99.8449	136.385	99.8204		136.36	97.8102	136.413	98.393
	136.466	99.8455	136.471	99.8304		136.442	97.808	136.499	98.3962
	136.548	99.8399	136.555	99.8377		136.526	97.812	136.579	98.3876
	136.629	99.8315	136.64	99.8415		136.611	97.8195	136.662	98.3852
	136.714	99.8336	136.722	99.8396		136.695	97.8231	136.745	98.389
	136.799	99.8393	136.806	99.8353		136.778	97.8205	136.83	98.3896
	136.88	99.841	136.89	99.8327		136.862	97.8169	136.912	98.3723
	136.963	99.8388	136.974	99.8318		136.945	97.8166	136.995	98.3593
	137.047	99.8372	137.058	99.8325		137.028	97.8106	137.077	98.3567
	137.13	99.8357	137.143	99.8375		137.109	97.8059	137.157	98.3509
	137.212	99.835	137.225	99.8354		137.195	97.8106	137.241	98.3526
	137.297	99.836	137.308	99.8265		137.279	97.8153	137.325	98.3615
	137.381	99.8371	137.391	99.8198		137.361	97.8144	137.409	98.3692
	137.465	99.8387	137.473	99.817		137.444	97.8124	137.492	98.3658
	137.548	99.839	137.556	99.8184		137.527	97.8106	137.576	98.3588
	137.631	99.8359	137.641	99.8289		137.611	97.8112	137.657	98.349
	137.713	99.8317	137.727	99.833		137.694	97.8111	137.743	98.3571
	137.795	99.8293	137.808	99.828		137.778	97.8137	137.826	98.3684
	137.878	99.83	137.891	99.8251		137.861	97.8146	137.91	98.3671
	137.965	99.8359	137.973	99.8226		137.943	97.8103	137.995	98.3666
	138.046	99.8411	138.057	99.8243		138.028	97.8042	138.076	98.364
	138.13	99.8379	138.142	99.8272		138.108	97.8028	138.158	98.357
	138.211	99.8348	138.225	99.8241		138.192	97.7988	138.243	98.3517
	138.294	99.8394	138.307	99.8216		138.274	97.7952	138.323	98.3436
	138.378	99.8329	138.393	99.8183		138.356	97.789	138.406	98.3396
	138.458	99.8178	138.473	99.811		138.441	97.7937	138.491	98.351
	138.539	99.8063	138.555	99.8079		138.524	97.8007	138.575	98.3612
	138.621	99.804	138.639	99.8094		138.608	97.8053	138.66	98.3679
	138.704	99.7989	138.72	99.8045		138.696	97.8093	138.742	98.3617
	138.784	99.7952	138.8	99.7942		138.778	97.8121	138.821	98.347
	138.869	99.8062	138.883	99.7886		138.863	97.8169	138.909	98.3458
	138.952	99.8193	138.964	99.7887		138.946	97.8181	138.992	98.3538
	139.037	99.8348	139.05	99.7957		139.03	97.8178	139.075	98.3592
	139.122	99.8416	139.134	99.805		139.114	97.817	139.159	98.3533
	139.206	99.8431	139.215	99.8115		139.196	97.8148	139.241	98.3471
	139.29	99.8381	139.298	99.8165		139.28	97.8101	139.325	98.3499
	139.371	99.8321	139.382	99.8172		139.365	97.8062	139.41	98.353
	139.457	99.8297	139.465	99.8176		139.447	97.8016	139.495	98.3556
	139.537	99.8179	139.548	99.8131		139.53	97.7961	139.577	98.3501
	139.621	99.8123	139.63	99.8092		139.611	97.7931	139.66	98.3466
	139.703	99.8155	139.713	99.8117		139.698	97.7968	139.743	98.3405
	139.788	99.8249	139.799	99.8132		139.78	97.7955	139.826	98.3252
	139.873	99.8349	139.881	99.815		139.863	97.7961	139.909	98.3173
	139.957	99.8348	139.964	99.8133		139.946	97.7985	139.989	98.3102
	140.039	99.8248	140.05	99.8161		140.028	97.798	140.073	98.3056
	140.122	99.8175	140.135	99.8203		140.112	97.7987	140.159	98.312
	140.204	99.8185	140.217	99.8231		140.194	97.7948	140.24	98.3176
	140.288	99.8226	140.301	99.8251		140.278	97.7901	140.326	98.3325
	140.373	99.8247	140.385	99.8233		140.362	97.7849	140.411	98.3539
	140.457	99.8264	140.469	99.8237		140.444	97.7803	140.495	98.3637
	140.537	99.828	140.553	99.8227		140.526	97.7729	140.579	98.3617
	140.623	99.8257	140.636	99.8273		140.61	97.7767	140.662	98.3558
	140.703	99.8199	140.719	99.8276		140.695	97.785	140.746	98.3526
	140.787	99.8152	140.801	99.8266		140.777	97.7819	140.832	98.3547
	140.872	99.8183	140.888	99.829		140.856	97.7745	140.916	98.3603
	140.953	99.8179	140.972	99.8276		140.942	97.7721	141	98.3637
	141.037	99.819	141.054	99.8267		141.024	97.7784	141.086	98.3568
	141.12	99.8188	141.138	99.8255		141.111	97.7875	141.168	98.3479
	141.203	99.818	141.222	99.818		141.193	97.7933	141.253	98.3474
	141.288	99.8254	141.303	99.8097		141.278	97.7944	141.335	98.3443
	141.374	99.8319	141.386	99.8098		141.363	97.7977	141.419	98.3449
	141.457	99.8341	141.473	99.8107		141.448	97.7999	141.502	98.343
	141.541	99.8321	141.553	99.8065		141.53	97.7982	141.587	98.3384
	141.625	99.8272	141.634	99.8016		141.616	97.7932	141.671	98.3418
	141.707	99.8247	141.717	99.801		141.697	97.7919	141.755	98.341
	141.79	99.823	141.8	99.798		141.782	97.7948	141.837	98.3298
	141.873	99.8192	141.883	99.7956		141.865	97.7998	141.921	98.329
	141.955	99.8169	141.966	99.7919		141.948	97.7988	142.006	98.329
	142.038	99.8187	142.046	99.7876		142.033	97.7952	142.089	98.3295
	142.122	99.8216	142.129	99.787		142.115	97.7891	142.173	98.3261
	142.207	99.8244	142.212	99.7945		142.199	97.7863	142.256	98.3227
	142.289	99.8235	142.297	99.8022		142.284	97.7862	142.338	98.3159
	142.374	99.8183	142.379	99.804		142.365	97.7831	142.423	98.3134
	142.456	99.8129	142.462	99.8082		142.446	97.78	142.504	98.3167
	142.539	99.8152	142.545	99.8101		142.531	97.7797	142.586	98.3108
	142.623	99.8224	142.629	99.8131		142.617	97.7823	142.668	98.2917
	142.708	99.8287	142.714	99.8205		142.699	97.7814	142.75	98.2695
	142.791	99.8273	142.798	99.8226		142.783	97.776	142.829	98.2391
	142.874	99.8214	142.883	99.8214		142.863	97.773	142.91	98.2162
	142.956	99.8192	142.966	99.8213		142.948	97.7705	142.991	98.2031
	143.04	99.8191	143.052	99.8246		143.03	97.7707	143.069	98.1918
	143.125	99.823	143.136	99.823		143.115	97.772	143.153	98.2023
	143.208	99.8226	143.219	99.8249		143.198	97.7729	143.236	98.2185
	143.291	99.8235	143.305	99.8288		143.281	97.7689	143.317	98.2184
	143.374	99.8251	143.388	99.8346		143.362	97.7648	143.401	98.2269
	143.456	99.8213	143.473	99.838		143.444	97.7643	143.485	98.2419
	143.54	99.8208	143.558	99.8408		143.527	97.7596	143.567	98.2558
	143.625	99.8248	143.643	99.8404		143.609	97.7602	143.653	98.2708
	143.71	99.8284	143.727	99.834		143.694	97.7672	143.737	98.2843
	143.794	99.8296	143.809	99.8283		143.779	97.7714	143.82	98.2927
	143.876	99.8281	143.893	99.817		143.863	97.7731	143.904	98.2905
	143.962	99.8284	143.973	99.805		143.945	97.7673	143.988	98.2866
	144.046	99.8294	144.055	99.7973		144.027	97.7596	144.073	98.2802
	144.127	99.8286	144.138	99.7977		144.111	97.7593	144.154	98.2747
	144.212	99.8267	144.22	99.7986		144.193	97.7555	144.237	98.2772
	144.294	99.8268	144.306	99.8003		144.275	97.7509	144.322	98.2783
	144.377	99.8257	144.386	99.7977		144.359	97.7429	144.405	98.2811
	144.458	99.8217	144.465	99.7903		144.442	97.7426	144.49	98.2886
	144.543	99.8198	144.55	99.7861		144.524	97.7482	144.575	98.2989
	144.626	99.8167	144.631	99.7891		144.608	97.7509	144.659	98.3058
	144.713	99.8163	144.716	99.7959		144.691	97.7519	144.741	98.3041
	144.793	99.817	144.8	99.8001		144.774	97.7561	144.827	98.3027
	144.879	99.8233	144.882	99.8072		144.86	97.7615	144.913	98.3032
	144.962	99.8297	144.968	99.822		144.942	97.7633	144.995	98.3056
	145.046	99.833	145.055	99.8339		145.025	97.7651	145.079	98.2975
	145.13	99.8334	145.143	99.8394		145.109	97.7627	145.162	98.2808
	145.215	99.8313	145.229	99.8432		145.193	97.7634	145.245	98.2711
	145.3	99.8298	145.31	99.8411		145.277	97.7652	145.328	98.2678
	145.383	99.8301	145.391	99.8332		145.361	97.7669	145.412	98.2643
	145.468	99.8333	145.477	99.8298		145.445	97.7626	145.496	98.2576
	145.551	99.8383	145.56	99.8265		145.526	97.7588	145.579	98.257
	145.636	99.8403	145.644	99.8241		145.612	97.7611	145.661	98.2512
	145.72	99.8385	145.727	99.826		145.693	97.7591	145.744	98.2417
	145.802	99.8369	145.811	99.8251		145.778	97.758	145.826	98.234
	145.886	99.8337	145.896	99.8276		145.863	97.7546	145.909	98.2308
	145.97	99.8302	145.981	99.8328		145.943	97.749	145.993	98.2381
	146.055	99.8264	146.064	99.8335		146.027	97.7424	146.079	98.2481
	146.135	99.8223	146.146	99.8281		146.11	97.7418	146.161	98.2557
	146.217	99.8167	146.228	99.8242		146.193	97.7484	146.246	98.2545
	146.301	99.813	146.312	99.818		146.277	97.7509	146.328	98.256
	146.384	99.8179	146.395	99.8145		146.361	97.7482	146.412	98.2557
	146.468	99.8169	146.478	99.8094		146.443	97.7527	146.496	98.2513
	146.548	99.8127	146.561	99.8059		146.527	97.7547	146.58	98.2539
	146.632	99.8145	146.643	99.8051		146.61	97.7553	146.662	98.2352
	146.714	99.8179	146.727	99.8054		146.693	97.7575	146.742	98.2155
	146.8	99.8231	146.809	99.8075		146.778	97.7588	146.826	98.2097
	146.884	99.8294	146.892	99.8103		146.862	97.7555	146.908	98.2076
	146.966	99.8323	146.976	99.814		146.942	97.7441	146.99	98.2075
	147.053	99.8344	147.059	99.8125		147.022	97.7328	147.073	98.2057
	147.134	99.8339	147.143	99.8081		147.107	97.7279	147.155	98.2086
	147.217	99.8306	147.224	99.804		147.187	97.7172	147.241	98.2181
	147.301	99.8302	147.306	99.8029		147.268	97.7066	147.322	98.2188
	147.384	99.8317	147.389	99.8082		147.351	97.7093	147.405	98.2136
	147.47	99.8332	147.475	99.8139		147.433	97.7158	147.488	98.2222
	147.552	99.8333	147.558	99.8143		147.518	97.7194	147.576	98.2373
	147.636	99.8327	147.642	99.8126		147.601	97.726	147.659	98.2381
	147.719	99.8319	147.722	99.8077		147.683	97.7317	147.742	98.2363
	147.803	99.829	147.805	99.8027		147.766	97.7315	147.827	98.2413
	147.885	99.8249	147.888	99.7986		147.849	97.7309	147.91	98.2338
	147.967	99.827	147.969	99.7987		147.934	97.7332	147.994	98.222
	148.052	99.8304	148.052	99.803		148.018	97.7371	148.076	98.2129
	148.135	99.834	148.134	99.8017		148.104	97.7366	148.161	98.2122
	148.217	99.8292	148.218	99.7981		148.187	97.737	148.245	98.227
	148.302	99.8264	148.299	99.7956		148.272	97.7396	148.329	98.2358
	148.385	99.8281	148.382	99.7968		148.354	97.739	148.413	98.2364
	148.471	99.8419	148.467	99.7991		148.436	97.7352	148.497	98.2369
	148.558	99.8534	148.55	99.7989		148.521	97.73	148.582	98.2419
	148.641	99.8517	148.632	99.8009		148.604	97.7241	148.664	98.2311
	148.721	99.8451	148.715	99.8057		148.685	97.7184	148.749	98.2281
	148.804	99.838	148.8	99.8102		148.767	97.7146	148.833	98.2235
	148.888	99.8306	148.886	99.818		148.853	97.7138	148.915	98.226
	148.969	99.8227	148.968	99.8188		148.935	97.7147	149	98.2253
	149.05	99.8112	149.051	99.8155		149.017	97.7125	149.083	98.2229
	149.132	99.8079	149.133	99.8081		149.101	97.7066	149.168	98.2282
	149.217	99.8115	149.214	99.8		149.182	97.7063	149.252	98.2287
	149.301	99.8202	149.297	99.7914		149.267	97.7108	149.337	98.2224
	149.387	99.8335	149.379	99.7849		149.351	97.7156	149.418	98.2138
	149.469	99.8442	149.46	99.7827		149.434	97.7143	149.502	98.2072
	149.552	99.8485	149.545	99.7947		149.518	97.7118	149.584	98.2051
	149.636	99.8465	149.632	99.8067		149.599	97.7076	149.666	98.1913
	149.72	99.845	149.714	99.8158		149.683	97.7113	149.749	98.1887
	149.805	99.8431	149.798	99.8181		149.766	97.7191	149.832	98.186
	149.888	99.8391	149.882	99.8144		149.852	97.7246	149.915	98.1787
	149.971	99.8379	149.967	99.8129		149.937	97.7272	149.995	98.1819
	150.058	99.8436	150.051	99.8131		150.021	97.7239	150.08	98.1815
	150.141	99.8477	150.132	99.8088		150.102	97.7228	150.163	98.1762
	150.225	99.8462	150.215	99.7989		150.187	97.7233	150.245	98.1784
	150.307	99.8452	150.299	99.7986		150.27	97.7177	150.329	98.1829
	150.392	99.8441	150.383	99.8033		150.351	97.7165	150.412	98.1847
	150.473	99.8385	150.465	99.8089		150.436	97.7173	150.494	98.1842
	150.557	99.8354	150.549	99.8101		150.522	97.7205	150.577	98.1806
	150.642	99.8389	150.632	99.8076		150.605	97.7196	150.662	98.1815
	150.725	99.844	150.714	99.8068		150.687	97.715	150.746	98.1856
	150.807	99.8459	150.801	99.8096		150.77	97.7109	150.831	98.1885
	150.891	99.8444	150.884	99.8115		150.853	97.7064	150.914	98.189
	150.975	99.8435	150.965	99.8032		150.936	97.7041	150.995	98.1881
	151.059	99.8406	151.047	99.7935		151.018	97.7022	151.078	98.1891
	151.14	99.8413	151.128	99.7862		151.104	97.7035	151.162	98.1857
	151.224	99.8436	151.21	99.782		151.188	97.7072	151.246	98.1802
	151.308	99.8416	151.293	99.7831		151.271	97.7096	151.329	98.1777
	151.39	99.8408	151.378	99.7876		151.353	97.7054	151.412	98.1737
	151.473	99.8411	151.462	99.7908		151.436	97.701	151.496	98.1724
	151.554	99.8303	151.542	99.7907		151.52	97.7004	151.577	98.1799
	151.636	99.8241	151.63	99.7963		151.605	97.6973	151.662	98.1826
	151.718	99.8246	151.71	99.7998		151.687	97.6945	151.745	98.1716
	151.803	99.8284	151.793	99.8032		151.77	97.6939	151.825	98.1517
	151.884	99.8305	151.878	99.8067		151.854	97.6952	151.909	98.1422
	151.966	99.8282	151.962	99.8056		151.936	97.7006	151.992	98.1385
	152.05	99.8315	152.047	99.8111		152.02	97.7045	152.076	98.1483
	152.132	99.8354	152.132	99.8205		152.103	97.7037	152.159	98.1603
	152.217	99.8363	152.214	99.8163		152.188	97.7017	152.243	98.1634
	152.301	99.8379	152.297	99.8061		152.271	97.6998	152.325	98.1572
	152.384	99.8353	152.379	99.7978		152.353	97.6977	152.407	98.1392
	152.468	99.836	152.463	99.8		152.438	97.6971	152.488	98.1293
	152.551	99.8393	152.548	99.8059		152.521	97.6956	152.571	98.1249
	152.634	99.8413	152.634	99.8152		152.603	97.6934	152.654	98.123
	152.718	99.8375	152.716	99.8215		152.687	97.6933	152.736	98.1194
	152.801	99.83	152.8	99.8207		152.771	97.6938	152.82	98.1224
	152.88	99.8216	152.885	99.8195		152.856	97.6899	152.904	98.1282
	152.962	99.8159	152.969	99.8183		152.935	97.6807	152.988	98.1319
	153.044	99.8126	153.052	99.8185		153.017	97.6719	153.07	98.134
	153.127	99.8101	153.135	99.814		153.099	97.6689	153.151	98.1359
	153.207	99.8126	153.216	99.8029		153.183	97.6714	153.238	98.1374
	153.293	99.8179	153.301	99.8006		153.266	97.673	153.32	98.142
	153.376	99.8216	153.385	99.8076		153.351	97.6756	153.406	98.145
	153.458	99.8255	153.468	99.8124		153.432	97.6805	153.488	98.151
	153.542	99.8285	153.551	99.8137		153.518	97.6815	153.571	98.1506
	153.625	99.8318	153.635	99.8162		153.602	97.6845	153.655	98.1453
	153.71	99.8354	153.722	99.8204		153.687	97.6873	153.737	98.1422
	153.791	99.8368	153.804	99.8176		153.77	97.6846	153.821	98.127
	153.875	99.8385	153.888	99.8079		153.852	97.6807	153.903	98.1124
	153.958	99.839	153.967	99.7964		153.935	97.68	153.984	98.0937
	154.042	99.8412	154.048	99.7869		154.019	97.683	154.065	98.0737
	154.128	99.8475	154.132	99.7857		154.103	97.6823	154.149	98.069
	154.208	99.8435	154.218	99.7926		154.184	97.6749	154.232	98.0782
	154.292	99.8372	154.299	99.7963		154.267	97.6658	154.315	98.0889
	154.374	99.8358	154.385	99.7981		154.349	97.6616	154.397	98.0939
	154.456	99.8344	154.468	99.7974		154.432	97.66	154.481	98.0971
	154.538	99.8271	154.548	99.7993		154.513	97.6579	154.565	98.1025
	154.62	99.8167	154.632	99.7989		154.598	97.6608	154.647	98.1138
	154.702	99.8172	154.716	99.7945		154.682	97.6693	154.733	98.1256
	154.787	99.8242	154.799	99.7924		154.766	97.6752	154.816	98.128
	154.87	99.8299	154.881	99.7959		154.849	97.6797	154.898	98.1203
	154.954	99.8319	154.966	99.8006		154.933	97.6778	154.982	98.1121
	155.037	99.8287	155.05	99.8036		155.016	97.6767	155.065	98.1009
	155.117	99.8205	155.133	99.8063		155.102	97.6773	155.149	98.0902
	155.2	99.8157	155.219	99.8141		155.184	97.675	155.23	98.0857
	155.28	99.8099	155.307	99.8201		155.267	97.6677	155.314	98.0818
	155.366	99.8105	155.387	99.8162		155.35	97.6678	155.397	98.078
	155.45	99.8156	155.469	99.8098		155.434	97.6698	155.48	98.0781
	155.534	99.8159	155.553	99.8048		155.518	97.6723	155.564	98.0789
	155.616	99.8174	155.634	99.7975		155.6	97.6731	155.645	98.0758
	155.701	99.8232	155.718	99.7952		155.685	97.6727	155.73	98.0811
	155.783	99.8268	155.799	99.795		155.767	97.6709	155.813	98.0815
	155.865	99.8284	155.883	99.7959		155.852	97.6706	155.897	98.0838
	155.947	99.8268	155.963	99.7899		155.934	97.6631	155.98	98.0778
	156.029	99.8213	156.048	99.7885		156.016	97.6527	156.063	98.0721
	156.111	99.8152	156.133	99.7927		156.097	97.647	156.145	98.0763
	156.198	99.8187	156.215	99.801		156.18	97.6446	156.228	98.0752
	156.28	99.8247	156.301	99.8109		156.264	97.6461	156.314	98.078
	156.363	99.8279	156.386	99.8154		156.348	97.65	156.398	98.0774
	156.445	99.8276	156.47	99.8152		156.431	97.6507	156.482	98.0727
	156.529	99.8329	156.553	99.8176		156.514	97.6535	156.561	98.0686
	156.615	99.8376	156.64	99.82		156.599	97.6548	156.647	98.0642
	156.699	99.8384	156.721	99.8185		156.679	97.6556	156.731	98.0641
	156.783	99.837	156.806	99.8167		156.763	97.6556	156.814	98.0643
	156.867	99.8387	156.888	99.8113		156.848	97.655	156.896	98.0592
	156.951	99.8401	156.97	99.8053		156.931	97.6555	156.978	98.0414
	157.034	99.8401	157.052	99.7901		157.016	97.6572	157.058	98.0264
	157.117	99.839	157.133	99.7797		157.101	97.6583	157.144	98.0298
	157.2	99.8294	157.218	99.7826		157.183	97.6524	157.225	98.0338
	157.281	99.8244	157.3	99.7842		157.266	97.6519	157.31	98.044
	157.364	99.8271	157.382	99.7873		157.35	97.654	157.395	98.0523
	157.45	99.8305	157.466	99.7921		157.434	97.6541	157.479	98.0555
	157.532	99.8283	157.548	99.7954		157.517	97.6538	157.562	98.0588
	157.614	99.8258	157.632	99.7974		157.601	97.6554	157.645	98.0552
	157.701	99.8291	157.714	99.7977		157.685	97.6537	157.731	98.0464
	157.783	99.8318	157.799	99.8031		157.769	97.6536	157.809	98.0285
	157.866	99.8346	157.886	99.8124		157.851	97.6519	157.893	98.0137
	157.95	99.8358	157.966	99.8143		157.935	97.6471	157.976	98.0097
	158.033	99.841	158.049	99.8124		158.017	97.6433	158.058	98.0062
	158.118	99.8357	158.135	99.8181		158.099	97.6422	158.141	98.0055
	158.199	99.8311	158.221	99.8176		158.184	97.6393	158.225	98.0099
	158.285	99.8325	158.303	99.8146		158.268	97.6383	158.308	98.0131
	158.37	99.8348	158.384	99.808		158.35	97.6391	158.39	98.0147
	158.453	99.8385	158.467	99.8011		158.432	97.6338	158.476	98.0156
	158.538	99.8445	158.549	99.7963		158.516	97.6315	158.556	98.0052
	158.623	99.8453	158.632	99.7977		158.6	97.6325	158.638	97.999
	158.704	99.8356	158.717	99.803		158.684	97.6355	158.724	98.0079
	158.783	99.8192	158.8	99.8024		158.767	97.6454	158.806	98.0106
	158.865	99.8109	158.883	99.8021		158.851	97.6416	158.888	98.0039
	158.95	99.8156	158.965	99.8059		158.934	97.6351	158.974	98.0042
	159.033	99.8233	159.052	99.8127		159.018	97.6353	159.056	98.0025
	159.116	99.8269	159.136	99.8141		159.102	97.6423	159.139	98.0083
	159.2	99.8274	159.217	99.812		159.188	97.6439	159.225	98.0199
	159.282	99.8285	159.302	99.8115		159.269	97.637	159.31	98.0251
	159.366	99.8298	159.387	99.8156		159.352	97.6331	159.393	98.0355
	159.449	99.8331	159.471	99.8169		159.437	97.642	159.478	98.0503
	159.532	99.8311	159.555	99.8124		159.521	97.6434	159.561	98.0488
	159.614	99.8267	159.638	99.8058		159.604	97.637	159.644	98.0354
	159.697	99.8253	159.719	99.7986		159.685	97.63	159.727	98.0184
	159.779	99.828	159.8	99.7984		159.769	97.6236	159.81	98.0058
	159.866	99.8294	159.886	99.803		159.848	97.6176	159.895	98.0097
	159.948	99.831	159.969	99.8047		159.934	97.6175	159.981	98.0216
	160.032	99.8349	160.051	99.8022		160.018	97.6214	160.065	98.029
	160.117	99.8364	160.131	99.7953		160.101	97.627	160.15	98.0299
	160.199	99.8354	160.214	99.7843		160.187	97.6306	160.234	98.0259
	160.283	99.8282	160.295	99.7736		160.27	97.6307	160.316	98.0207
	160.364	99.8169	160.376	99.7692		160.352	97.6236	160.4	98.016
	160.445	99.8118	160.457	99.7654		160.433	97.6151	160.484	98.0095
	160.528	99.8141	160.539	99.7675		160.516	97.6099	160.566	98.001
	160.613	99.817	160.625	99.7754		160.597	97.6071	160.649	97.9951
	160.696	99.8177	160.707	99.7811		160.681	97.6081	160.734	97.9909
	160.778	99.8209	160.79	99.7849		160.764	97.61	160.816	97.9842
	160.862	99.8244	160.872	99.7898		160.848	97.6128	160.899	97.9879
	160.945	99.8281	160.958	99.7919		160.931	97.6106	160.984	97.9895
	161.03	99.8333	161.041	99.793		161.013	97.61	161.065	97.9783
	161.114	99.8327	161.123	99.7967		161.098	97.6105	161.148	97.9577
	161.194	99.8316	161.208	99.7981		161.18	97.617	161.228	97.9462
	161.281	99.8327	161.29	99.7965		161.267	97.6217	161.311	97.947
	161.365	99.8354	161.374	99.7979		161.35	97.627	161.394	97.9553
	161.452	99.8382	161.459	99.7976		161.436	97.6307	161.479	97.9642
	161.533	99.835	161.542	99.7986		161.52	97.6302	161.564	97.9722
	161.616	99.829	161.622	99.7925		161.602	97.6273	161.65	97.9779
	161.699	99.824	161.704	99.7831		161.685	97.6268	161.731	97.9717
	161.779	99.8157	161.784	99.7739		161.769	97.6259	161.813	97.964
	161.861	99.8148	161.867	99.7671		161.852	97.6212	161.895	97.9679
	161.945	99.82	161.952	99.7691		161.937	97.6178	161.981	97.9712
	162.03	99.825	162.033	99.7697		162.019	97.62	162.064	97.9631
	162.114	99.8264	162.115	99.7707		162.106	97.6256	162.145	97.9535
	162.199	99.829	162.198	99.7727		162.188	97.6227	162.228	97.9437
	162.282	99.8295	162.278	99.7721		162.27	97.6193	162.311	97.9464
	162.363	99.8312	162.361	99.7713		162.355	97.6195	162.396	97.9513
	162.447	99.8274	162.444	99.7695		162.438	97.6181	162.48	97.9532
	162.53	99.8247	162.529	99.771		162.52	97.6141	162.562	97.9488
	162.614	99.8271	162.61	99.772		162.604	97.6121	162.645	97.9375
	162.699	99.8318	162.694	99.7725		162.685	97.6014	162.726	97.9222
	162.782	99.8314	162.773	99.7691		162.769	97.5986	162.809	97.9213
	162.865	99.8297	162.859	99.767		162.851	97.5974	162.892	97.9249
	162.947	99.8294	162.941	99.7655		162.936	97.5936	162.978	97.9385
	163.031	99.821	163.023	99.7641		163.018	97.5999	163.06	97.9488
	163.112	99.8131	163.107	99.7699		163.102	97.6061	163.145	97.9582
	163.195	99.8101	163.191	99.7736		163.186	97.6111	163.229	97.9752
	163.278	99.8083	163.274	99.7712		163.268	97.6114	163.313	97.9708
	163.359	99.8107	163.356	99.7716		163.353	97.6126	163.398	97.9572
	163.442	99.8128	163.441	99.7744		163.435	97.6111	163.481	97.9588
	163.525	99.8151	163.524	99.7749		163.518	97.6039	163.567	97.9643
	163.61	99.8141	163.607	99.7767		163.598	97.5927	163.651	97.9605
	163.691	99.8119	163.691	99.7762		163.681	97.5826	163.73	97.9501
	163.774	99.8105	163.77	99.7675		163.762	97.5768	163.815	97.9398
	163.857	99.8089	163.854	99.759		163.844	97.5738	163.899	97.9339
	163.94	99.8061	163.937	99.7582		163.927	97.5741	163.982	97.9312
	164.024	99.8079	164.021	99.7619		164.008	97.5769	164.064	97.9331
	164.108	99.8151	164.103	99.7618		164.093	97.5778	164.149	97.929
	164.191	99.8176	164.187	99.7609		164.175	97.5788	164.231	97.917
	164.272	99.8111	164.27	99.7562		164.259	97.5816	164.313	97.902
	164.355	99.8091	164.352	99.7551		164.342	97.5888	164.395	97.9028
	164.438	99.8101	164.438	99.7631		164.429	97.5986	164.481	97.9086
	164.522	99.8128	164.523	99.7694		164.512	97.6007	164.564	97.9101
	164.606	99.8251	164.605	99.7691		164.596	97.6001	164.648	97.9143
	164.689	99.8289	164.689	99.7658		164.677	97.5908	164.732	97.9236
	164.769	99.8197	164.771	99.768		164.758	97.5818	164.818	97.9341
	164.852	99.8103	164.856	99.7741		164.843	97.5801	164.9	97.9344
	164.935	99.8072	164.941	99.7796		164.926	97.5749	164.984	97.9389
	165.019	99.8105	165.027	99.7878		165.01	97.5744	165.067	97.9422
	165.102	99.8108	165.112	99.7992		165.093	97.5751	165.151	97.9402
	165.186	99.812	165.198	99.8049		165.177	97.5785	165.234	97.9387
	165.271	99.8177	165.282	99.7985		165.261	97.581	165.319	97.9379
	165.356	99.8218	165.365	99.7924		165.344	97.5821	165.404	97.9361
	165.439	99.8249	165.449	99.7894		165.426	97.5784	165.487	97.9316
	165.522	99.8247	165.533	99.7889		165.507	97.5795	165.57	97.9329
	165.605	99.8241	165.616	99.786		165.594	97.5864	165.655	97.9414
	165.69	99.8241	165.702	99.7837		165.678	97.5859	165.741	97.9441
	165.773	99.822	165.784	99.783		165.76	97.579	165.822	97.9408
	165.855	99.8197	165.869	99.7853		165.841	97.5773	165.906	97.9329
	165.94	99.8168	165.954	99.7851		165.927	97.5787	165.988	97.9205
	166.023	99.8176	166.037	99.7824		166.011	97.5819	166.073	97.9147
	166.107	99.8153	166.12	99.7843		166.095	97.5838	166.155	97.909
	166.188	99.8134	166.206	99.7956		166.177	97.5831	166.237	97.9018
	166.271	99.8104	166.293	99.8041		166.263	97.5807	166.321	97.9021
	166.358	99.8096	166.378	99.8087		166.347	97.5782	166.405	97.9029
	166.439	99.8142	166.463	99.8101		166.43	97.5734	166.487	97.8996
	166.524	99.8193	166.547	99.8083		166.511	97.5711	166.571	97.8991
	166.611	99.8241	166.631	99.8047		166.596	97.5673	166.652	97.9022
	166.692	99.8224	166.717	99.805		166.676	97.5617	166.736	97.9066
	166.776	99.8212	166.803	99.8037		166.76	97.5586	166.822	97.9097
	166.863	99.8274	166.885	99.8009		166.842	97.5563	166.907	97.9165
	166.948	99.8337	166.969	99.7978		166.924	97.5539	166.992	97.9193
	167.031	99.8327	167.053	99.7944		167.007	97.5516	167.074	97.9124
	167.114	99.8267	167.136	99.7893		167.089	97.547	167.155	97.9014
	167.196	99.8244	167.219	99.7903		167.172	97.5431	167.239	97.8991
	167.279	99.8222	167.304	99.7887		167.255	97.5445	167.322	97.8946
	167.362	99.8211	167.386	99.786		167.339	97.5455	167.405	97.8926
	167.446	99.8213	167.47	99.7878		167.42	97.5464	167.487	97.8908
	167.529	99.8214	167.555	99.7902		167.507	97.5505	167.572	97.8943
	167.613	99.8275	167.639	99.8019		167.591	97.5625	167.655	97.8996
	167.699	99.8328	167.726	99.8151		167.675	97.5669	167.738	97.8936
	167.779	99.8333	167.812	99.8239		167.759	97.5694	167.82	97.8799
	167.862	99.8348	167.897	99.8201		167.844	97.5708	167.905	97.8809
	167.947	99.8336	167.98	99.8119		167.928	97.5642	167.986	97.8804
	168.032	99.8337	168.064	99.8053		168.01	97.5602	168.068	97.8752
	168.115	99.8372	168.144	99.7976		168.093	97.5617	168.153	97.8761
	168.198	99.8313	168.227	99.7918		168.175	97.5598	168.237	97.8796
	168.278	99.8211	168.311	99.788		168.26	97.5571	168.321	97.8819
	168.361	99.8173	168.395	99.7908		168.344	97.5585	168.403	97.879
	168.446	99.8146	168.476	99.7853		168.428	97.5548	168.486	97.8823
	168.527	99.8148	168.558	99.7816		168.509	97.5488	168.571	97.8872
	168.613	99.815	168.642	99.7874		168.592	97.54	168.654	97.891
	168.698	99.8192	168.724	99.7909		168.673	97.5333	168.737	97.8895
	168.78	99.821	168.809	99.7953		168.756	97.5343	168.82	97.8848
	168.864	99.8249	168.894	99.8006		168.839	97.5296	168.904	97.8809
	168.948	99.8305	168.977	99.8042		168.919	97.5174	168.988	97.8708
	169.033	99.8332	169.06	99.802		169.001	97.5163	169.072	97.8791
	169.117	99.8338	169.142	99.8004		169.086	97.5188	169.156	97.8833
	169.198	99.8308	169.227	99.799		169.17	97.5238	169.236	97.8752
	169.283	99.8281	169.31	99.7964		169.252	97.5291	169.318	97.8592
	169.366	99.8245	169.394	99.7956		169.335	97.5317	169.4	97.8455
	169.448	99.8222	169.477	99.7965		169.419	97.5336	169.483	97.8478
	169.531	99.8204	169.56	99.7953		169.502	97.5358	169.567	97.8482
	169.616	99.8207	169.641	99.7865		169.585	97.5355	169.65	97.847
	169.699	99.8213	169.724	99.7789		169.669	97.5367	169.733	97.8366
	169.78	99.822	169.806	99.7728		169.753	97.5398	169.816	97.8334
	169.865	99.8233	169.885	99.7667		169.836	97.5412	169.899	97.8393
	169.95	99.8264	169.967	99.7692		169.923	97.5452	169.983	97.8552
	170.031	99.8235	170.054	99.7764		170.005	97.543	170.067	97.8593
	170.116	99.8245	170.134	99.7798		170.086	97.5304	170.148	97.8523
	170.2	99.8256	170.216	99.7822		170.167	97.5188	170.232	97.8505
	170.282	99.8269	170.299	99.7803		170.251	97.5208	170.314	97.8455
	170.366	99.8276	170.382	99.7737		170.335	97.5191	170.395	97.8392
	170.448	99.8232	170.46	99.7685		170.416	97.5133	170.478	97.8218
	170.531	99.8192	170.544	99.7667		170.499	97.5108	170.562	97.8134
	170.612	99.8154	170.625	99.7664		170.582	97.5113	170.645	97.8213
	170.697	99.8147	170.709	99.7701		170.664	97.5108	170.725	97.8243
	170.78	99.814	170.791	99.7764		170.746	97.5065	170.809	97.8257
	170.863	99.8118	170.874	99.7811		170.831	97.5068	170.892	97.8241
	170.945	99.8109	170.956	99.7772		170.913	97.5078	170.976	97.8255
	171.029	99.8155	171.039	99.777		170.998	97.5104	171.059	97.8273
	171.113	99.8192	171.124	99.7882		171.079	97.5135	171.142	97.8299
	171.193	99.8171	171.208	99.7983		171.162	97.5126	171.227	97.839
	171.278	99.8208	171.292	99.8016		171.246	97.5113	171.31	97.8333
	171.364	99.8265	171.374	99.8027		171.33	97.5125	171.393	97.8216
	171.448	99.8276	171.461	99.8059		171.415	97.5143	171.475	97.8118
	171.529	99.8249	171.543	99.8018		171.496	97.5118	171.558	97.8099
	171.613	99.825	171.626	99.7962		171.577	97.5026	171.643	97.8174
	171.696	99.8245	171.708	99.7932		171.661	97.4909	171.726	97.8259
	171.78	99.8246	171.791	99.7875		171.745	97.4866	171.809	97.8353
	171.864	99.8266	171.873	99.7822		171.826	97.488	171.896	97.8463
	171.947	99.8271	171.954	99.7755		171.91	97.4908	171.978	97.8419
	172.03	99.8255	172.036	99.77		171.994	97.4943	172.061	97.8343
	172.116	99.8286	172.117	99.768		172.076	97.5001	172.143	97.8283
	172.196	99.831	172.2	99.7722		172.16	97.5062	172.226	97.8281
	172.28	99.8263	172.283	99.7677		172.245	97.5083	172.308	97.8236
	172.361	99.8149	172.366	99.7654		172.328	97.5069	172.391	97.8144
	172.442	99.8042	172.449	99.7663		172.412	97.5043	172.475	97.8095
	172.525	99.8053	172.533	99.7729		172.496	97.5012	172.559	97.8052
	172.611	99.8143	172.617	99.7782		172.578	97.4951	172.64	97.8011
	172.695	99.8233	172.699	99.775		172.659	97.4861	172.724	97.8028
	172.777	99.8256	172.782	99.776		172.742	97.485	172.806	97.7879
	172.861	99.8272	172.864	99.7794		172.826	97.4859	172.887	97.77
	172.944	99.8324	172.946	99.7758		172.909	97.484	172.968	97.7644
	173.03	99.8369	173.03	99.7742		172.994	97.4861	173.05	97.7665
	173.113	99.8375	173.113	99.7782		173.078	97.4905	173.136	97.7828
	173.197	99.8351	173.198	99.7836		173.161	97.4937	173.219	97.7994
	173.279	99.8324	173.282	99.7889		173.243	97.4892	173.301	97.7986
	173.365	99.8333	173.365	99.7912		173.328	97.4891	173.385	97.7928
	173.449	99.8391	173.448	99.7893		173.411	97.4907	173.469	97.7775
	173.533	99.8466	173.532	99.7926		173.494	97.4865	173.553	97.7735
	173.618	99.8502	173.617	99.7968		173.577	97.479	173.635	97.7691
	173.705	99.852	173.701	99.8003		173.661	97.4747	173.717	97.7646
	173.785	99.8479	173.787	99.8052		173.744	97.4738	173.802	97.7744
	173.869	99.8434	173.871	99.8052		173.828	97.4746	173.886	97.7891
	173.952	99.8397	173.958	99.8037		173.91	97.4763	173.97	97.7927
	174.037	99.8365	174.039	99.8026		173.995	97.48	174.052	97.7865
	174.12	99.8302	174.123	99.7977		174.077	97.48	174.135	97.7856
	174.201	99.8276	174.206	99.7938		174.163	97.4784	174.219	97.7791
	174.286	99.8305	174.288	99.7861		174.243	97.4748	174.302	97.7665
	174.367	99.827	174.371	99.7819		174.326	97.4666	174.383	97.7563
	174.448	99.8221	174.453	99.7798		174.409	97.4651	174.466	97.7576
	174.531	99.8179	174.536	99.7775		174.492	97.4726	174.549	97.7641
	174.614	99.8195	174.62	99.7754		174.581	97.481	174.633	97.7671
	174.698	99.8235	174.701	99.7739		174.662	97.4838	174.718	97.7722
	174.78	99.8237	174.784	99.7748		174.744	97.4821	174.801	97.7696
	174.861	99.8215	174.867	99.7764		174.829	97.4811	174.884	97.7725
	174.944	99.8224	174.95	99.7824		174.913	97.4789	174.967	97.7801
	175.027	99.8183	175.033	99.7818		174.997	97.4809	175.052	97.7821
	175.111	99.8131	175.117	99.7815		175.083	97.4898	175.135	97.7777
	175.195	99.8174	175.201	99.7862		175.168	97.4905	175.217	97.7658
	175.279	99.8224	175.284	99.7855		175.251	97.4897	175.3	97.7596
	175.363	99.8304	175.368	99.7846		175.333	97.4862	175.382	97.7551
	175.447	99.8302	175.452	99.79		175.417	97.4826	175.467	97.7552
	175.53	99.8261	175.538	99.7945		175.504	97.4797	175.551	97.7572
	175.612	99.8242	175.621	99.7925		175.585	97.4765	175.634	97.7604
	175.695	99.8238	175.705	99.7942		175.669	97.4689	175.719	97.7601
	175.779	99.8244	175.786	99.792		175.751	97.4623	175.802	97.7477
	175.861	99.8217	175.869	99.7903		175.835	97.4537	175.883	97.7364
	175.944	99.8202	175.954	99.7905		175.917	97.4531	175.965	97.7277
	176.025	99.819	176.037	99.7901		176.001	97.4599	176.049	97.7226
	176.107	99.8228	176.121	99.7866		176.087	97.4674	176.13	97.7162
	176.194	99.8277	176.203	99.7883		176.169	97.4694	176.211	97.7067
	176.274	99.8215	176.289	99.7923		176.253	97.4661	176.295	97.7073
	176.356	99.812	176.372	99.7939		176.338	97.4663	176.379	97.7148
	176.437	99.8047	176.457	99.7965		176.424	97.4733	176.461	97.7166
	176.521	99.8042	176.539	99.7948		176.506	97.4723	176.543	97.7198
	176.6	99.8025	176.623	99.791		176.588	97.4612	176.627	97.7209
	176.683	99.8055	176.707	99.7917		176.669	97.4494	176.709	97.7175
	176.766	99.8115	176.788	99.7869		176.753	97.4488	176.794	97.7184
	176.85	99.8212	176.867	99.7717		176.837	97.4511	176.878	97.731
	176.935	99.829	176.947	99.7599		176.921	97.4562	176.962	97.7354
	177.019	99.8337	177.03	99.7574		177.005	97.4632	177.044	97.7241
	177.104	99.8356	177.114	99.7635		177.086	97.4627	177.126	97.7163
	177.186	99.825	177.198	99.7715		177.169	97.4577	177.211	97.7199
	177.268	99.8205	177.281	99.7733		177.254	97.4486	177.295	97.7234
	177.351	99.8223	177.365	99.7772		177.336	97.4435	177.376	97.7183
	177.436	99.826	177.449	99.7814		177.419	97.4434	177.461	97.7125
	177.518	99.8304	177.537	99.7904		177.503	97.4498	177.544	97.7101
	177.603	99.8326	177.618	99.7928		177.588	97.4558	177.626	97.7043
	177.686	99.8321	177.702	99.789		177.672	97.4554	177.71	97.7026
	177.772	99.8338	177.783	99.7886		177.756	97.4558	177.795	97.7079
	177.855	99.8371	177.869	99.7894		177.838	97.4576	177.878	97.7096
	177.94	99.8422	177.953	99.7873		177.923	97.4603	177.962	97.706
	178.026	99.8486	178.035	99.7861		178.009	97.4617	178.044	97.7039
	178.11	99.8538	178.118	99.7864		178.091	97.4542	178.129	97.7052
	178.195	99.8554	178.201	99.7888		178.173	97.452	178.213	97.7083
	178.28	99.8588	178.284	99.7891		178.256	97.4463	178.295	97.7083
	178.364	99.8615	178.367	99.7923		178.339	97.4376	178.38	97.7074
[truncated: 8,729 more rows]

## Sheet: Supplementary Fig. 8
	Supplmentary Fig. 8a				Supplmentary Fig. 8b				Supplmentary Fig. 8c
[truncated: 4 more rows]

[truncated: 20 more sheets: Supplementary Fig. 9, Supplementary Fig. 10_, Supplementary Fig. 11, Supplementary Fig. 12, Supplementary Fig. 13, Supplementary Fig. 16, Supplementary Fig. 17, Supplementary Fig. 18, Supplementary Fig. 19, Supplementary Fig. 20, Supplementary Fig. 21, Supplementary Fig. 22, Supplementary Fig. 23, Supplementary Fig. 25, Supplementary Fig. 26, Supplementary Fig. 27, Supplementary Fig. 28, Supplementary Fig. 29, Supplementary Table 1, Supplementary Table 2]
